# Supplementary material for: Comparative Proteome Profiling of Extracellular Vesicles from Three Growth Phases of Haematococcus pluvialis under High Light and Sodium Acetate Stresses
Source: Int J Mol Sci. 2024 May 16;25(10):5421. doi: 10.3390/ijms25105421 (PMC11121785; doi:10.3390/ijms25105421)
Supplement: Supplementary file 1 [file ijms-25-05421-s001.zip]

Archive with 2 entries (2 files):
- Table S1 Full list of the identified proteins of HPEVs.xlsx
- Table S2 KEGG pathway analysis of significantly enriched DAPs from different comparison groups.pdf
