# Supplementary material for: Comparative Proteome Profiling of Extracellular Vesicles from Three Growth Phases of Haematococcus pluvialis under High Light and Sodium Acetate Stresses
Source: Int J Mol Sci. 2024 May 16;25(10):5421. doi: 10.3390/ijms25105421 (PMC11121785; doi:10.3390/ijms25105421)
Supplement: Supplementary file 1 [file ijms-25-05421-s001.zip › Table S1 Full list of the identified proteins of HPEVs.xlsx]

## Sheet: Sheet1
Protein accession	Protein description	MW [kDa]	Coverage [%]	Peptides	PSMs	Unique peptides	HPEVs_1_1	HPEVs_1_2	HPEVs_2_1	HPEVs_2_2	HPEVs_3_1	HPEVs_3_2	HPEVs_2_1/HPEVs_1_1	HPEVs_2_2/HPEVs_1_2	HPEVs_3_1/HPEVs_1_1	HPEVs_3_1/HPEVs_2_1	HPEVs_3_2/HPEVs_1_2	HPEVs_3_2/HPEVs_2_2	HPEVs_2/HPEVs_1 Ratio	HPEVs_2/HPEVs_1 CV	HPEVs_3/HPEVs_1 Ratio	HPEVs_3/HPEVs_1 CV	HPEVs_3/HPEVs_2 Ratio	HPEVs_3/HPEVs_2 CV
Isoform000004_m.6	hypothetical protein CEUSTIGMA_g9249.t1	56.8	4.9	3	3	3	0.829	0.734	0.996	1.023	1.083	1.165	1.201	1.394	1.306	1.087	1.587	1.139	1.2975	0.0743738	1.4465	0.097131	1.113	0.0233603
Isoform000010_m.14	hypothetical protein CEUSTIGMA_g1854.t1	22.66	4.7	1	2	1
Isoform000035_m.72	hypothetical protein CEUSTIGMA_g9731.t1	16.249	34.5	5	5	5	1.664	1.513	1.131	1.203	0.698	0.62	0.68	0.795	0.419	0.617	0.41	0.515	0.7375	0.0779661	0.4145	0.0108565	0.566	0.090106
Isoform000046_m.152	hypothetical protein CEUSTIGMA_g4352.t1	71.772	4.5	3	3	3	1.034	1.163	1.133	0.773	0.996	1.001	1.096	0.665	0.963	0.879	0.861	1.295	0.8805	0.244747	0.912	0.0559211	1.087	0.191352
Isoform000094_m.232	hypothetical protein CEUSTIGMA_g8961.t1	53.904	3.5	2	2	2	1.736	1.548	1.257	1.167	0.512	0.511	0.724	0.754	0.295	0.407	0.33	0.438	0.739	0.0202977	0.3125	0.056	0.4225	0.0366864
Isoform000104_m.253	hypothetical protein MNEG_0211	66.044	15.7	9	10	0
Isoform000107_m.259	hypothetical protein CEUSTIGMA_g6213.t1	28.33	7.3	2	2	2	0.952	1.027	1.215	1.21	0.917	0.828	1.276	1.178	0.963	0.755	0.806	0.684	1.227	0.0399348	0.8845	0.0887507	0.7195	0.0493398
Isoform000116_m.270	hypothetical protein CEUSTIGMA_g6091.t1	95.875	6.7	6	6	6	0.812	0.961	1.019	1.047	1.11	1.179	1.255	1.089	1.367	1.089	1.227	1.126	1.172	0.0708191	1.297	0.0539707	1.1075	0.0167043
Isoform000129_m.301	hypothetical protein CEUSTIGMA_g6009.t1	29.856	6.4	1	1	1
Isoform000167_m.372	hypothetical protein CEUSTIGMA_g3815.t1	245.62	14.8	23	26	0
Isoform000301_m.591	hypothetical protein VOLCADRAFT_117033	24.659	9.6	2	2	2	0.883	0.748	0.818	0.871	1.292	1.26	0.926	1.164	1.463	1.579	1.684	1.447	1.045	0.113876	1.5735	0.0702256	1.513	0.0436219
Isoform000314_m.626	hypothetical protein GPECTOR_10g955	37.545	8	3	3	3	1.09	0.97	1.116	1.076	0.867	0.869	1.024	1.109	0.795	0.777	0.896	0.808	1.0665	0.03985	0.8455	0.059728	0.7925	0.0195584
Isoform000398_m.804	hypothetical protein GPECTOR_55g260	56.954	14.1	7	10	7	0.443	0.493	0.495	0.615	1.696	1.78	1.117	1.247	3.828	3.426	3.611	2.894	1.182	0.0549915	3.7195	0.0291706	3.16	0.0841772
Isoform000425_m.839	hypothetical protein CEUSTIGMA_g10096.t1	56.355	7.2	5	5	5	0.827	0.803	1.081	1.015	0.944	1.127	1.307	1.264	1.141	0.873	1.403	1.11	1.2855	0.016725	1.272	0.102987	0.9915	0.119516
Isoform000436_m.862	hypothetical protein GPECTOR_46g198	31.344	2.8	1	1	1
Isoform000466_m.909	septin-like protein	38.041	8	3	4	1
Isoform000484_m.933	hypothetical protein GPECTOR_11g40	40.422	4.1	1	1	1
Isoform000506_m.983	hypothetical protein CHLRE_04g221550v5	95.286	3.3	3	3	3	1.1	0.979	1.07	1.08	0.844	1.06	0.973	1.103	0.767	0.789	1.083	0.981	1.038	0.0626204	0.925	0.170811	0.885	0.108475
Isoform000541_m.1032	exportin	89.333	6	5	5	5	1.077	1.142	1.202	1.058	0.843	0.896	1.116	0.926	0.783	0.701	0.785	0.847	1.021	0.093046	0.784	0.00127551	0.774	0.0943152
Isoform000586_m.1105	uncharacterized protein	89.65	8	6	6	3	0.808	0.941	1.045	0.827	1.199	1.149	1.293	0.879	1.484	1.147	1.221	1.389	1.086	0.190608	1.3525	0.0972274	1.268	0.0954259
Isoform000617_m.1179	hypothetical protein CEUSTIGMA_g6898.t1	185.77	3.8	6	7	6	1.086	1.056	1.088	1.07	0.951	0.979	1.002	1.013	0.876	0.874	0.927	0.915	1.0075	0.00545906	0.9015	0.0282862	0.8945	0.0229178
Isoform000624_m.1193	voltage-dependent anion-selective channel	54.058	14	8	11	8	1.186	1.181	0.769	0.804	1.154	1.325	0.648	0.681	0.973	1.501	1.122	1.648	0.6645	0.0248307	1.0475	0.0711217	1.5745	0.0466815
Isoform000660_m.1243	hypothetical protein CEUSTIGMA_g5933.t1	60.28	8	4	4	1
Isoform000674_m.1264	hypothetical protein CEUSTIGMA_g10446.t1	34.217	8	2	2	2	1.03	0.878	0.991	1.177	0.99	1.007	0.962	1.341	0.961	0.999	1.147	0.856	1.1515	0.164568	1.054	0.0882353	0.9275	0.0770889
Isoform000723_m.1362	hypothetical protein VOLCADRAFT_100034	164.45	2.5	4	4	2	1.021	0.946	1.186	0.934	0.997	1.005	1.162	0.987	0.976	0.841	1.062	1.076	1.0745	0.0814332	1.019	0.0421982	0.9585	0.122587
Isoform000735_m.1388	hypothetical protein CEUSTIGMA_g6270.t1	27.555	21.2	5	7	5	1.486	1.523	1.236	1.056	0.63	0.774	0.832	0.693	0.424	0.51	0.508	0.733	0.7625	0.0911475	0.466	0.0901288	0.6215	0.179405
Isoform000772_m.1466	hypothetical protein VOLCADRAFT_84620	45.398	7.2	3	3	3	0.579	0.932	0.822	0.814	1.144	1.259	1.42	0.873	1.976	1.392	1.351	1.547	1.1465	0.238552	1.6635	0.187857	1.4695	0.052739
Isoform000784_m.1490	intraflagellar transport protein 88	64.128	3.6	2	2	2	0.827	1.075	1.312	1.334	0.903	0.706	1.586	1.241	1.092	0.688	0.657	0.529	1.4135	0.122037	0.8745	0.248714	0.6085	0.130649
Isoform000797_m.1516	uncharacterized protein	55.824	1.7	1	1	1
Isoform000823_m.1580	serine/threonine-protein kinase HT1-like isoform X2	67.903	4.9	2	2	2	1.165	0.507	0.866	0.902	1.113	1.341	0.743	1.779	0.955	1.285	2.645	1.487	1.261	0.410785	1.8	0.469444	1.386	0.0728716
Isoform000882_m.1688	predicted protein	64.503	8.1	4	4	4	0.93	1.066	1.539	1.235	0.722	0.566	1.655	1.159	0.776	0.469	0.531	0.458	1.407	0.176262	0.6535	0.187452	0.4635	0.0118662
Isoform000924_m.1788	hypothetical protein CEUSTIGMA_g4245.t1	98.86	9.8	9	10	9	1.303	1.189	1.144	1.202	0.78	0.736	0.878	1.011	0.599	0.682	0.619	0.612	0.9445	0.0704076	0.609	0.0164204	0.647	0.0540958
Isoform000934_m.1803	hypothetical protein CEUSTIGMA_g1991.t1	55.067	3.4	2	2	2	0.682	0.766	1.183	1.279	1.002	1.002	1.735	1.67	1.469	0.847	1.308	0.783	1.7025	0.0190896	1.3885	0.0579762	0.815	0.0392638
Isoform000968_m.1882	hypothetical protein CEUSTIGMA_g3252.t1	15.042	6.7	1	1	1
Isoform000971_m.1894	hypothetical protein Rsub_00452	46.773	5.4	2	2	1
Isoform000992_m.1930	hypothetical protein CEUSTIGMA_g1081.t1	55.028	4.4	2	2	2	0.376	0.934	1.004	0.715	1.328	1.364	2.67	0.766	3.532	1.323	1.46	1.908	1.718	0.554133	2.496	0.415064	1.6155	0.181058
Isoform001001_m.1949	hypothetical protein GPECTOR_36g94	63.055	3.3	1	1	1
Isoform001024_m.1988	uncharacterized protein	79.268	1.8	1	1	1
Isoform001039_m.2020	predicted protein	11.845	20.2	2	3	2	1.843	2.43	0.649	0.568	0.497	0.586	0.352	0.234	0.27	0.766	0.241	1.032	0.293	0.201365	0.2555	0.0567515	0.899	0.147942
Isoform001061_m.2061	hypothetical protein CEUSTIGMA_g10141.t1	36.878	8.3	3	3	3	0.757	0.805	0.851	0.807	1.257	1.35	1.124	1.002	1.661	1.477	1.677	1.673	1.063	0.0573848	1.669	0.00479329	1.575	0.0622222
Isoform001143_m.2277	hypothetical protein CHLRE_12g531900v5	79.194	3.9	3	3	3	0.966	0.846	1.018	1.007	1.078	1.077	1.054	1.19	1.116	1.059	1.273	1.07	1.122	0.0606061	1.1945	0.0657179	1.0645	0.00516674
Isoform001148_m.2289	hypothetical protein CHLRE_10g422150v5	58.353	13.3	7	9	7	1.48	1.558	1.146	1.224	0.676	0.716	0.774	0.786	0.457	0.59	0.46	0.585	0.78	0.00769231	0.4585	0.00327154	0.5875	0.00425532
Isoform001152_m.2297	chloroplast polyribonucleotide phosphorylase	85.793	6.6	5	5	4	1.003	0.959	1.134	1.064	0.982	0.94	1.131	1.109	0.979	0.866	0.98	0.883	1.12	0.00982143	0.9795	0.000510465	0.8745	0.00971984
Isoform001155_m.2301	hypothetical protein CHLNCDRAFT_145410	23.905	12.3	3	4	3	1.047	1.116	0.998	1.021	1.001	0.966	0.953	0.915	0.956	1.003	0.866	0.946	0.934	0.0203426	0.911	0.0493963	0.9745	0.0292458
Isoform001180_m.2331	phosphatidylglycerophosphate synthase	30.369	2.8	1	1	1
Isoform001205_m.2358	Sulfated glycoprotein 1	37.722	17.9	5	6	1
Isoform001273_m.2493	hypothetical protein CHLRE_10g462300v5	56.257	5.9	3	3	2	0.522	0.538	0.874	0.682	1.361	1.599	1.674	1.268	2.607	1.557	2.972	2.345	1.471	0.138001	2.7895	0.0654239	1.951	0.201948
Isoform001299_m.2513	hypothetical protein CEUSTIGMA_g486.t1	43.557	17.1	6	7	6	1.146	1.083	1.182	1.095	0.914	0.867	1.031	1.011	0.798	0.773	0.801	0.792	1.021	0.00979432	0.7995	0.00187617	0.7825	0.0121406
Isoform001383_m.2639	hypothetical protein CEUSTIGMA_g11738.t1	183.85	1.2	2	2	2	0.93	1.52	1.029	0.968	0.923	0.91	1.106	0.637	0.992	0.897	0.599	0.94	0.8715	0.269076	0.7955	0.247014	0.9185	0.0234077
Isoform001423_m.2707	hypothetical protein CEUSTIGMA_g3860.t1	54.454	6.1	3	3	3	1.153	1.31	0.858	1.034	0.961	0.792	0.744	0.789	0.833	1.12	0.605	0.766	0.7665	0.0293542	0.719	0.158554	0.943	0.187699
Isoform001441_m.2738	ribose-phosphate pyrophosphokinase	39.269	7.3	2	2	2	1.116	1.142	1.11	1.054	0.842	0.956	0.995	0.923	0.754	0.759	0.837	0.907	0.959	0.0375391	0.7955	0.0521684	0.833	0.0888355
Isoform001495_m.2834	hypothetical protein CEUSTIGMA_g2920.t1	63.828	8.8	5	5	1
Isoform001569_m.2992	hypothetical protein CEUSTIGMA_g7136.t1	21.955	6.9	1	1	1
Isoform001644_m.3152	hypothetical protein GPECTOR_62g880	144.69	24	32	51	0
Isoform001657_m.3146	hypothetical protein GPECTOR_62g880	144.65	22.2	30	48	0
Isoform001660_m.3160	hypothetical protein CHLRE_03g190900v5	79.316	5	4	4	4	0.441	0.421	0.734	0.708	1.596	1.635	1.664	1.682	3.619	2.174	3.884	2.309	1.673	0.00537956	3.7515	0.0353192	2.2415	0.0301138
Isoform001662_m.3165	hypothetical protein GPECTOR_61g799	58.224	27.6	13	17	13	0.843	0.946	1.057	1.046	1.103	1.015	1.254	1.106	1.308	1.044	1.073	0.97	1.18	0.0627119	1.1905	0.098698	1.007	0.0367428
Isoform001666_m.3171	Nucleolin 2	57.675	15.6	8	9	3	0.439	0.695	0.758	0.91	1.301	1.455	1.727	1.309	2.964	1.716	2.094	1.599	1.518	0.137681	2.529	0.172005	1.6575	0.0352941
Isoform001708_m.3255	hypothetical protein CEUSTIGMA_g9156.t1	66.107	1.8	1	1	1
Isoform001739_m.3300	hypothetical protein VOLCADRAFT_79596	40.045	29.6	11	12	2	1.251	1.434	0.883	1.031	0.816	0.987	0.706	0.719	0.652	0.924	0.688	0.957	0.7125	0.00912281	0.67	0.0268657	0.9405	0.0175439
Isoform001766_m.3336	hypothetical protein VOLCADRAFT_103172	61.327	1.4	1	1	1
Isoform001780_m.3374	hypothetical protein GPECTOR_106g130	37.604	6.3	2	1	1
Isoform001893_m.3587	hypothetical protein VOLCADRAFT_85781	42.204	4.7	1	2	1
Isoform001902_m.3605	protein disulfide isomerase	42.444	11.9	4	5	1
Isoform001936_m.3656	hypothetical protein CEUSTIGMA_g7008.t1	56.62	17	7	7	1
Isoform001979_m.3751	hypothetical protein CEUSTIGMA_g10533.t1	112.4	24.8	26	31	1
Isoform002033_m.3834	bifunctional aspartate kinase/homoserine dehydrogenase	98.816	12.8	11	13	11	0.847	0.917	1.089	1.074	0.974	1.01	1.286	1.171	1.15	0.894	1.101	0.94	1.2285	0.046805	1.1255	0.0217681	0.917	0.0250818
Isoform002106_m.3936	hypothetical protein CEUSTIGMA_g3308.t1	25.815	28.2	7	10	1
Isoform002202_m.4101	hypothetical protein VOLCADRAFT_104939	44.619	5.3	2	2	2	1.72	1.587	1.118	1.04	0.712	0.531	0.65	0.655	0.414	0.637	0.335	0.511	0.6525	0.00383142	0.3745	0.105474	0.574	0.109756
Isoform002246_m.4205	hypothetical protein CEUSTIGMA_g12047.t1	36.158	3.5	1	1	1
Isoform002251_m.4211	hypothetical protein CEUSTIGMA_g4475.t1	130.94	6	7	7	7	0.827	0.957	1.226	1.128	0.833	1.098	1.482	1.179	1.007	0.679	1.147	0.973	1.3305	0.113867	1.077	0.0649954	0.826	0.177966
Isoform002295_m.4272	hypothetical protein CEUSTIGMA_g10035.t1	110.1	3.4	3	3	2	0.991	0.935	0.99	1.161	0.938	1.057	0.999	1.242	0.947	0.947	1.13	0.91	1.1205	0.108434	1.0385	0.0881078	0.9285	0.0199246
Isoform002312_m.4316	hypothetical protein CEUSTIGMA_g5786.t1	133.39	14.5	16	18	7	0.692	0.871	1.084	1.007	1.11	0.894	1.566	1.156	1.604	1.024	1.026	0.888	1.361	0.150625	1.315	0.219772	0.956	0.0711297
Isoform002338_m.4362	hypothetical protein GPECTOR_2g1337	237.96	6.3	14	17	2	1.322	1.197	1.323	1.113	0.713	0.72	1.001	0.93	0.539	0.539	0.602	0.647	0.9655	0.0367685	0.5705	0.0552147	0.593	0.0910624
Isoform002402_m.4515	hypothetical protein CEUSTIGMA_g3753.t1	134.64	3.9	4	2	1
Isoform002412_m.4535	hypothetical protein VOLCADRAFT_96508	43.613	7.4	3	3	3	1.408	1.364	1.105	1.255	0.788	0.699	0.785	0.92	0.56	0.713	0.512	0.557	0.8525	0.0791789	0.536	0.0447761	0.635	0.122835
Isoform002414_m.4538	hypothetical protein CEUSTIGMA_g5897.t1	69.926	1.8	1	1	1
Isoform002420_m.4563	bifunctional aspartate aminotransferase and glutamate aspartate-prephenate aminotransferase	43.456	4.4	2	2	2	1.066	0.964	1.064	1.137	0.923	0.975	0.998	1.179	0.866	0.867	1.011	0.858	1.0885	0.0831419	0.9385	0.0772509	0.8625	0.00521739
Isoform002480_m.4677	hypothetical protein CEUSTIGMA_g9707.t1	77.585	16.8	10	12	9	0.871	0.854	0.887	0.933	1.205	1.185	1.018	1.093	1.383	1.359	1.388	1.27	1.0555	0.0355282	1.3855	0.0018044	1.3145	0.0338532
Isoform002540_m.4781	hypothetical protein CHLRE_02g074150v5	174.01	1.6	2	2	2	1.064	1.12	0.996	0.764	1.197	0.998	0.936	0.682	1.125	1.202	0.891	1.306	0.809	0.156984	1.008	0.116071	1.254	0.0414673
Isoform002579_m.4842	PREDICTED: probable protein phosphatase 2C 62 isoform X1	111.82	10.2	11	11	0
Isoform002634_m.4926	uncharacterized protein	77.271	2.5	1	1	1
Isoform002645_m.4941	hypothetical protein CEUSTIGMA_g3869.t1	107.31	6	6	6	6	0.754	0.796	0.923	0.839	1.383	1.241	1.224	1.054	1.834	1.498	1.559	1.479	1.139	0.0746269	1.6965	0.0810492	1.4885	0.00638226
Isoform002693_m.5020	hypothetical protein CEUSTIGMA_g13198.t1	52.076	1.7	1	1	1
Isoform002708_m.5051	lycopene beta cyclase, partial	41.735	2.4	1	1	1
Isoform002714_m.5069	hypothetical protein VOLCADRAFT_80241	43.346	7.7	3	3	3	0.749	0.791	1.134	1.197	1.003	1.057	1.514	1.513	1.339	0.884	1.336	0.883	1.5135	0.00033036	1.3375	0.0011215	0.8835	0.000565931
Isoform002772_m.5156	hypothetical protein CHLRE_10g466350v5	48.093	4.9	2	2	1
Isoform002778_m.5163	RecName: Full=Intraflagellar transport protein 57	51.56	5.2	2	2	2	0.955	0.985	1.288	1.066	1.183	0.668	1.349	1.082	1.239	0.918	0.678	0.627	1.2155	0.109831	0.9585	0.292645	0.7725	0.18835
Isoform002886_m.5349	hypothetical protein Rsub_10477	80.633	5.3	3	2	1
Isoform002915_m.5431	hypothetical protein Rsub_11013	29.607	6.8	2	3	2	1.012	1.006	1.133	0.998	0.9	0.844	1.12	0.992	0.889	0.794	0.839	0.846	1.056	0.0606061	0.864	0.0289352	0.82	0.0317073
Isoform002928_m.5463	GroES-like protein	18.754	6.8	1	1	1
Isoform002934_m.5481	hypothetical protein CEUSTIGMA_g6030.t1	56.37	15.2	8	8	7	0.963	0.987	0.827	0.751	1.178	1.256	0.859	0.761	1.223	1.424	1.273	1.672	0.81	0.0604938	1.248	0.0200321	1.548	0.0801034
Isoform002953_m.5510	hypothetical protein CEUSTIGMA_g6536.t1	41.28	13.8	6	7	6	1.076	1.259	1.074	1.119	0.811	0.802	0.998	0.889	0.754	0.755	0.637	0.717	0.9435	0.0577636	0.6955	0.0841121	0.736	0.0258152
Isoform002961_m.5528	uncharacterized protein	58.473	10.1	4	6	4	1.139	1.154	0.892	1.16	0.941	0.823	0.783	1.005	0.826	1.055	0.713	0.709	0.894	0.124161	0.7695	0.0734243	0.882	0.196145
Isoform003021_m.5636	small rab-related GTPase	17.129	6.7	1	1	1
Isoform003073_m.5757	hypothetical protein GPECTOR_1g167	21.454	5.4	1	1	1
Isoform003122_m.5896	hypothetical protein CEUSTIGMA_g7961.t1	48.422	13.2	6	6	6	1.212	0.994	1.105	1.183	0.887	0.882	0.912	1.19	0.732	0.803	0.887	0.746	1.051	0.132255	0.8095	0.0957381	0.7745	0.0367979
Isoform003141_m.5933	Alpha-L-arabinofuranosidase 1 isoform B	59.815	1.6	1	1	1
Isoform003177_m.6008	acyl carrier protein	12.223	11.5	1	1	1
Isoform003234_m.6080	ZIP family transporter	48.971	4.3	2	3	2	1.27	1.254	0.998	1.061	0.907	0.882	0.786	0.846	0.714	0.909	0.703	0.831	0.816	0.0367647	0.7085	0.00776288	0.87	0.0448276
Isoform003238_m.6129	hypothetical protein CHLRE_01g041050v5	36.443	2.3	1	1	1
Isoform003241_m.6135	hypothetical protein GPECTOR_11g9	48.051	3.7	2	2	2	0.753	0.725	1.22	1.202	0.939	1.075	1.62	1.658	1.247	0.77	1.483	0.894	1.639	0.0115924	1.365	0.0864469	0.832	0.0745192
Isoform003258_m.6171	hypothetical protein CHLRE_12g505350v5	114.63	21.1	19	24	2	0.905	0.71	0.986	1.115	0.973	0.989	1.09	1.57	1.075	0.987	1.393	0.887	1.33	0.180451	1.234	0.128849	0.937	0.0533618
Isoform003264_m.6178	hypothetical protein GPECTOR_164g153	67.762	6.8	4	5	1
Isoform003276_m.6229	hypothetical protein VOLCADRAFT_109683	32.418	8.6	2	2	2	0.649	0.546	0.978	1.091	1.236	1.238	1.507	1.998	1.904	1.264	2.267	1.135	1.7525	0.140086	2.0855	0.0870295	1.1995	0.0537724
Isoform003277_m.6231	vacuolar H(+)-ATPase V0 sector, c/c' subunits	16.149	17.3	3	4	1
Isoform003308_m.6285	hypothetical protein CEUSTIGMA_g6461.t1	65.424	3.2	2	2	2	0.912	0.828	0.813	0.851	1.322	1.196	0.891	1.028	1.45	1.626	1.444	1.405	0.9595	0.0713913	1.447	0.00207326	1.5155	0.0729132
Isoform003319_m.6303	serine/threonine protein kinase	80.828	3	2	2	2	0.74	0.89	0.994	1.265	1.007	1.063	1.343	1.421	1.361	1.013	1.194	0.84	1.382	0.02822	1.2775	0.065362	0.9265	0.0933621
Isoform003342_m.6368	mitochondrial half-size ABC transporter, membrane protein	94.23	3.2	3	3	3	0.764	0.709	0.886	0.943	1.215	1.3	1.16	1.33	1.59	1.371	1.834	1.379	1.245	0.0682731	1.712	0.0712617	1.375	0.00290909
Isoform003397_m.6467	ammonium transporter 1;2	47.792	1.8	1	1	1
Isoform003399_m.6473	hypothetical protein CEUSTIGMA_g8417.t1	90.664	17.4	15	16	15	0.58	0.602	1.04	1.043	1.157	1.302	1.793	1.733	1.995	1.113	2.163	1.248	1.763	0.0170164	2.079	0.040404	1.1805	0.0571792
Isoform003433_m.6541	hypothetical protein CHLNCDRAFT_6558, partial	75.143	2.4	1	1	1
Isoform003437_m.6545	COP-II coat subunit	72.237	4.7	3	3	3	1.025	0.952	0.75	1.148	0.86	1.393	0.732	1.206	0.839	1.147	1.463	1.213	0.969	0.244582	1.151	0.271069	1.18	0.0279661
Isoform003536_m.6723	hypothetical protein GPECTOR_10g1114	25.53	14.8	6	6	6	1.107	1.049	1.069	1.215	0.782	0.87	0.966	1.158	0.706	0.732	0.829	0.716	1.062	0.0903955	0.7675	0.0801303	0.724	0.0110497
Isoform003592_m.6821	hypothetical protein VOLCADRAFT_107688	99.167	10.3	9	9	9	0.966	1.01	1.049	1.144	0.984	0.845	1.086	1.133	1.019	0.938	0.837	0.739	1.1095	0.0211807	0.928	0.0980603	0.8385	0.118664
Isoform003625_m.6906	hypothetical protein CEUSTIGMA_g11653.t1	43.456	19.2	9	11	9	0.636	0.89	0.952	0.919	1.283	1.261	1.497	1.033	2.017	1.348	1.417	1.372	1.265	0.183399	1.717	0.174723	1.36	0.00882353
Isoform003672_m.6972	hypothetical protein CEUSTIGMA_g7706.t1	51.202	19.4	9	10	4	0.657	0.68	0.752	0.838	1.184	1.552	1.145	1.232	1.802	1.574	2.282	1.852	1.1885	0.0366008	2.042	0.117532	1.713	0.0811442
Isoform003708_m.7060	subunit of the ESCRT-I complex	19.743	5.1	1	1	1
Isoform003735_m.7139	hypothetical protein VOLCADRAFT_81049	49.136	13.4	6	6	1
Isoform003773_m.7191	actin	46.791	15.9	6	10	6	0.246	2.046	0.86	1.149	1.18	0.686	3.496	0.562	4.797	1.372	0.335	0.597	2.029	0.723016	2.566	0.869447	0.9845	0.393601
Isoform003804_m.7241	uncharacterized protein	20.383	5.9	1	1	1
Isoform003818_m.7253	glutamate synthetase	176.4	12	18	20	1
Isoform003823_m.7268	hypothetical protein CEUSTIGMA_g4466.t1	23.619	4.3	1	1	1
Isoform003863_m.7347	hypothetical protein CEUSTIGMA_g5541.t1	144.24	3.3	4	4	2	1.199	1.039	1.044	1.038	0.91	0.973	0.871	0.999	0.759	0.872	0.936	0.937	0.935	0.0684492	0.8475	0.104425	0.9045	0.0359315
Isoform003889_m.7403	hypothetical protein CEUSTIGMA_g1142.t1	39.235	5.5	2	2	2	0.824	0.856	0.888	0.839	1.201	1.284	1.078	0.98	1.458	1.352	1.5	1.53	1.029	0.047619	1.479	0.0141988	1.441	0.0617627
Isoform003903_m.7419	hypothetical protein CHLRE_13g568600v5	35.066	3.1	1	1	1
Isoform003908_m.7426	hypothetical protein VOLCADRAFT_83868	65.059	2.8	1	1	1
Isoform003909_m.7427	signal peptide peptidase, eukaryotic-type	32.716	9	2	3	2	1.021	0.94	0.919	0.986	1.212	0.782	0.9	1.049	1.187	1.319	0.832	0.793	0.9745	0.0764495	1.0095	0.17583	1.056	0.249053
Isoform003912_m.7431	hypothetical protein CEUSTIGMA_g12504.t1	141.62	2.7	3	3	3	0.94	0.975	0.945	0.979	1.044	1.105	1.005	1.004	1.111	1.105	1.133	1.129	1.0045	0.00049776	1.122	0.00980392	1.117	0.0107431
Isoform003922_m.7447	gamma-adaptin	90.454	11.3	9	10	9	0.925	1.068	1.125	1.134	0.986	1.019	1.216	1.062	1.066	0.876	0.954	0.899	1.139	0.0676032	1.01	0.0554455	0.8875	0.0129577
Isoform003967_m.7531	hypothetical protein CEUSTIGMA_g5933.t1	174.83	5.3	7	7	4	0.767	0.819	0.973	0.924	1.272	1.151	1.269	1.128	1.658	1.307	1.405	1.246	1.1985	0.0588235	1.5315	0.0825988	1.2765	0.0238935
Isoform003996_m.7574	light-harvesting chlorophyll-a/b protein of photosystem I	29.165	13.4	4	5	2	1.678	1.613	0.951	0.819	0.778	0.786	0.567	0.508	0.464	0.818	0.487	0.96	0.5375	0.0548837	0.4755	0.0241851	0.889	0.079865
Isoform004007_m.7599	Sulfated glycoprotein 1	37.414	18.1	5	6	1
Isoform004024_m.7615	uncharacterized protein	55.826	9.5	5	5	5	0.714	0.742	0.794	0.829	1.207	1.38	1.112	1.117	1.69	1.52	1.86	1.665	1.1145	0.00224316	1.775	0.0478873	1.5925	0.0455259
Isoform004116_m.7802	hypothetical protein CHLRE_09g390986v5	73.277	5.6	4	5	4	0.849	0.895	1.236	1.059	0.962	0.935	1.456	1.183	1.133	0.778	1.045	0.883	1.3195	0.103448	1.089	0.040404	0.8305	0.0632149
Isoform004171_m.7905	hypothetical protein Rsub_04097	67.575	3.8	3	3	3	1.013	1.012	1.057	0.983	0.873	1.032	1.043	0.971	0.862	0.826	1.02	1.05	1.007	0.0357498	0.941	0.0839532	0.938	0.119403
Isoform004183_m.7945	hypothetical protein VOLCADRAFT_105434	24.94	3.2	1	1	1
Isoform004226_m.8013	hypothetical protein GPECTOR_4g901	67.349	11	5	5	1
Isoform004263_m.8079	hypothetical protein M569_04636, partial	120.29	2.9	4	4	3	0.951	1.162	1.309	1.582	0.733	0.556	1.376	1.361	0.771	0.56	0.478	0.351	1.3685	0.00548045	0.6245	0.234588	0.4555	0.229418
Isoform004307_m.8191	hypothetical protein CEUSTIGMA_g6631.t1	67.522	4.5	3	3	3	1.407	1.211	1.009	1.139	0.73	0.885	0.717	0.941	0.519	0.723	0.731	0.777	0.829	0.135103	0.625	0.1696	0.75	0.036
Isoform004320_m.8217	hypothetical protein CEUSTIGMA_g9336.t1	122.02	7.4	7	9	7	1.232	1.013	1.083	1.045	0.848	0.874	0.879	1.032	0.688	0.783	0.863	0.836	0.9555	0.0800628	0.7755	0.11283	0.8095	0.0327363
Isoform004325_m.8223	hypothetical protein CEUSTIGMA_g9016.t1	43.558	7	3	2	2	0.875	0.948	0.71	1.2	1.238	1.034	0.811	1.266	1.415	1.744	1.091	0.862	1.0385	0.219066	1.253	0.12929	1.303	0.33845
Isoform004334_m.8234	hypothetical protein CEUSTIGMA_g5305.t1	66.418	10.8	7	8	7	1.086	1.038	1.155	1.224	0.862	0.858	1.064	1.179	0.794	0.746	0.827	0.701	1.1215	0.0512706	0.8105	0.0203578	0.7235	0.0310988
Isoform004388_m.8356	hypothetical protein CHLRE_07g350050v5	52.222	2.3	1	1	1
Isoform004437_m.8427	nitrile hydratase subunit alpha	61.25	7.6	5	5	5	0.654	0.49	1.125	0.866	1.43	1.334	1.72	1.767	2.187	1.271	2.722	1.54	1.7435	0.0134786	2.4545	0.108983	1.4055	0.0956955
Isoform004453_m.8449	hypothetical protein VOLCADRAFT_56931	82.463	3.3	2	2	2	0.678	0.851	1.037	0.978	1.191	1.143	1.529	1.149	1.757	1.149	1.343	1.169	1.339	0.141897	1.55	0.133548	1.159	0.00862813
Isoform004485_m.8527	hypothetical protein GPECTOR_5g19	36.465	13.1	4	3	3	0.952	0.928	1.125	1.105	1.103	0.969	1.182	1.191	1.159	0.98	1.044	0.877	1.1865	0.00379267	1.1015	0.0522015	0.9285	0.0554658
Isoform004494_m.8541	hypothetical protein CEUSTIGMA_g9972.t1	39.924	2.8	1	1	1
Isoform004512_m.8576	hypothetical protein CEUSTIGMA_g3151.t1	44.311	9.4	4	5	1
Isoform004538_m.8622	hypothetical protein GPECTOR_1g660	42.404	5.7	2	3	2	1.568	1.323	1.136	1.125	0.71	0.797	0.724	0.85	0.453	0.625	0.602	0.708	0.787	0.0800508	0.5275	0.141232	0.6665	0.0622656
Isoform004603_m.8777	hypothetical protein GPECTOR_7g919	53.983	22.8	11	25	0
Isoform004645_m.8854	ACOX	65.544	5.9	4	5	4	1.174	1.045	0.992	1.108	1.05	0.932	0.845	1.06	0.894	1.058	0.892	0.841	0.9525	0.112861	0.893	0.00111982	0.9495	0.114271
Isoform004664_m.8900	hypothetical protein CEUSTIGMA_g7686.t1	24.055	5.5	1	1	1
Isoform004674_m.8917	hypothetical protein CEUSTIGMA_g8015.t1	85.733	6.3	4	4	1
Isoform004725_m.9041	Phospholipase B-like 1	76.812	1.4	1	1	1
Isoform004734_m.9047	hypothetical protein CEUSTIGMA_g62.t1	56.335	3.9	2	2	2	1.584	1.627	1.012	1.03	0.781	0.609	0.639	0.633	0.493	0.772	0.374	0.591	0.636	0.00471698	0.4335	0.137255	0.6815	0.132795
Isoform004752_m.9089	hypothetical protein CHLNCDRAFT_138549	13.146	19	2	2	2	0.91	1.1	0.817	0.816	1.23	1.157	0.898	0.742	1.352	1.506	1.052	1.418	0.82	0.095122	1.202	0.124792	1.462	0.0300958
Isoform004768_m.9115	hypothetical protein CHLRE_13g566650v5	52.849	13.8	7	10	7	0.974	0.99	1.024	0.997	1.034	1.114	1.051	1.007	1.062	1.01	1.125	1.117	1.029	0.02138	1.0935	0.0288066	1.0635	0.0503056
Isoform004809_m.9195	hypothetical protein CEUSTIGMA_g5758.t1	57.949	7.7	5	7	5	0.937	0.846	0.753	0.87	1.144	1.233	0.804	1.028	1.221	1.519	1.457	1.417	0.916	0.122271	1.339	0.0881255	1.468	0.0347411
Isoform004940_m.9425	hypothetical protein CHLRE_06g281350v5	51.711	8.8	5	5	0
Isoform004955_m.9446	hypothetical protein CHLRE_06g280500v5	14.455	6.1	1	1	1
Isoform005022_m.9550	hypothetical protein CEUSTIGMA_g11384.t1	103.4	5.9	6	7	6	0.873	0.83	1.083	0.99	1.099	1.054	1.241	1.193	1.259	1.015	1.27	1.065	1.217	0.0197206	1.2645	0.00434955	1.04	0.0240385
Isoform005036_m.9567	hypothetical protein VOLCADRAFT_109104	37.753	5.7	2	2	2	0.724	0.624	0.703	0.69	1.449	1.501	0.971	1.106	2.001	2.061	2.405	2.175	1.0385	0.0649976	2.203	0.0916931	2.118	0.0269122
Isoform005040_m.9576	hypothetical protein CEUSTIGMA_g2141.t1	67.987	13.5	8	10	8	0.573	0.535	0.905	0.906	1.24	1.322	1.579	1.693	2.164	1.37	2.471	1.459	1.636	0.0348411	2.3175	0.0662352	1.4145	0.0314599
Isoform005048_m.9588	hypothetical protein CHLNCDRAFT_59028	46.412	10.9	4	4	1
Isoform005071_m.5	hypothetical protein CEUSTIGMA_g9247.t1	31.181	9.8	3	3	3	1.387	1.275	1.066	1.191	0.797	0.709	0.769	0.934	0.575	0.748	0.556	0.595	0.8515	0.0968878	0.5655	0.0167993	0.6715	0.113924
Isoform005076_m.17	hypothetical protein CEUSTIGMA_g6890.t1	52.518	19.2	8	10	8	0.831	1.02	1.068	1.031	0.993	1.054	1.285	1.011	1.195	0.93	1.033	1.022	1.148	0.119338	1.114	0.072711	0.976	0.0471311
Isoform005125_m.115	mitochondrial aconitate hydratase	88.884	11.5	10	12	0
Isoform005147_m.95	mitochondrial aconitate hydratase	59.601	10.5	6	8	1
Isoform005161_m.133	hypothetical protein CEUSTIGMA_g6192.t1	42.002	3.1	1	2	1
Isoform005211_m.229	hypothetical protein CHLRE_07g330850v5	34.034	3.4	1	1	1
Isoform005255_m.319	hypothetical protein VOLCADRAFT_106184	25.936	3.3	1	1	1
Isoform005286_m.381	hypothetical protein VOLCADRAFT_75793	49.648	6	3	3	3	0.835	0.527	1.301	1.127	0.914	1.127	1.558	2.139	1.095	0.703	2.139	1	1.8485	0.157154	1.617	0.32282	0.8515	0.174398
Isoform005305_m.422	hypothetical protein CEUSTIGMA_g2626.t1	51.04	6.5	3	8	3	1.642	1.429	1.19	1.205	0.62	0.512	0.725	0.843	0.378	0.521	0.358	0.425	0.784	0.0752551	0.368	0.0271739	0.473	0.10148
Isoform005310_m.435	hypothetical protein Rsub_07381	49.569	6.5	2	2	1
Isoform005317_m.458	predicted protein	27.691	6	2	2	1
Isoform005401_m.636	hypothetical protein CEUSTIGMA_g10086.t1	69.382	3	2	2	2	1.132	1.407	1.138	1.486	0.56	0.697	1.005	1.056	0.495	0.492	0.495	0.469	1.0305	0.0247453	0.495	0	0.4805	0.0239334
Isoform005437_m.677	hypothetical protein CEUSTIGMA_g3915.t1	64.308	13.4	8	12	1
Isoform005457_m.729	hypothetical protein GPECTOR_2g1337	246.25	5.5	12	15	0
Isoform005461_m.726	hypothetical protein CHLRE_16g677205v5	196.76	6.6	11	13	1
Isoform005496_m.828	hypothetical protein CEUSTIGMA_g762.t1	59.806	5.7	3	3	3	0.998	1.011	0.941	0.837	1.056	1.224	0.943	0.828	1.058	1.122	1.211	1.462	0.8855	0.0649351	1.1345	0.0674306	1.292	0.131579
Isoform005514_m.864	hypothetical protein CEUSTIGMA_g2877.t1	61.41	6.2	3	3	3	0.882	0.815	0.99	0.896	1.23	1.083	1.122	1.099	1.395	1.242	1.329	1.209	1.1105	0.0103557	1.362	0.0242291	1.2255	0.0134639
Isoform005520_m.878	hexokinase	53.964	4.4	3	3	3	1.032	0.855	0.975	1.01	1.068	1.075	0.945	1.181	1.035	1.095	1.257	1.064	1.063	0.111007	1.146	0.0968586	1.0795	0.0143585
Isoform005536_m.931	hypothetical protein CEUSTIGMA_g6031.t1	73.733	16.9	10	11	9	0.63	0.645	0.942	0.92	1.212	1.356	1.495	1.426	1.924	1.287	2.102	1.474	1.4605	0.023622	2.013	0.0442126	1.3805	0.0677291
Isoform005588_m.1038	50S ribosomal protein L27	19.528	37.7	6	7	1
Isoform005651_m.1169	hypothetical protein CHLRE_16g664350v5	20.141	7.4	1	1	1
Isoform005730_m.1353	hypothetical protein CEUSTIGMA_g10246.t1	70.268	2.3	1	1	1
Isoform005750_m.1389	hypothetical protein CEUSTIGMA_g6658.t1	29.92	14.4	5	5	5	0.988	0.783	1.171	0.973	0.985	1.076	1.185	1.243	0.997	0.841	1.374	1.106	1.214	0.023888	1.1855	0.159005	0.9735	0.136107
Isoform005763_m.1425	hypothetical protein CEUSTIGMA_g7588.t1	80.927	5.6	3	5	1
Isoform005770_m.1433	hypothetical protein GPECTOR_2g1564	95.75	25	19	20	19	0.967	1.041	0.897	0.896	1.073	1.11	0.928	0.861	1.11	1.196	1.066	1.239	0.8945	0.0374511	1.088	0.0202206	1.2175	0.0176591
Isoform005824_m.1522	hypothetical protein GPECTOR_12g388	45.594	3.9	2	2	2	0.698	0.777	0.96	0.953	1.246	1.204	1.375	1.227	1.785	1.298	1.55	1.263	1.301	0.0568793	1.6675	0.0704648	1.2805	0.0136665
Isoform005844_m.1557	hypothetical protein CEUSTIGMA_g9056.t1	71.948	5.8	4	4	4	0.895	0.656	1.112	1.141	1.15	1.029	1.242	1.739	1.285	1.034	1.569	0.902	1.4905	0.166723	1.427	0.0995095	0.968	0.0681818
Isoform005845_m.1558	hypothetical protein CEUSTIGMA_g641.t1	54.732	2.3	1	1	1
Isoform005886_m.1649	predicted protein	40.667	3.1	1	1	1
Isoform005919_m.1690	hypothetical protein CHLRE_12g496350v5	109.85	15.6	14	19	2	0.96	1.368	0.887	0.877	1.118	0.986	0.924	0.641	1.165	1.26	0.721	1.124	0.7825	0.180831	0.943	0.235419	1.192	0.057047
Isoform005942_m.1741	Cathepsin Z	40.264	14.2	4	4	1
Isoform005975_m.1806	hypothetical protein GPECTOR_36g81	109.59	2.5	2	2	2	1.101	0.963	1.057	0.854	1.136	0.997	0.96	0.887	1.032	1.075	1.035	1.167	0.9235	0.0395236	1.0335	0.00145138	1.121	0.0410348
Isoform005986_m.1839	hypothetical protein CEUSTIGMA_g10807.t1	74.473	5.2	3	3	3	1.115	1.302	0.928	1.078	0.976	0.807	0.832	0.828	0.875	1.052	0.62	0.749	0.83	0.00240964	0.7475	0.170569	0.9005	0.16824
Isoform006006_m.1862	hypothetical protein GPECTOR_301g817	26.876	7.1	2	2	1
Isoform006016_m.1878	hypothetical protein GPECTOR_22g857	74.937	6	3	3	3	1.05	1.526	0.807	0.911	1.066	0.789	0.769	0.597	1.015	1.321	0.517	0.866	0.683	0.125915	0.766	0.325065	1.0935	0.208048
Isoform006039_m.1910	hypothetical protein CEUSTIGMA_g7689.t1	50.623	23.3	12	17	12	0.796	0.796	1.014	1.085	1.121	1.142	1.274	1.363	1.408	1.106	1.435	1.053	1.3185	0.0337505	1.4215	0.00949701	1.0795	0.0245484
Isoform006056_m.1958	hypothetical protein CEUSTIGMA_g3320.t1	51.169	16.2	8	10	8	1.168	1.087	1.096	1.079	0.879	0.907	0.938	0.993	0.753	0.802	0.834	0.841	0.9655	0.0284827	0.7935	0.0510397	0.8215	0.0237371
Isoform006061_m.1970	hypothetical protein CEUSTIGMA_g275.t1	51.006	6.4	3	4	3	0.763	0.816	0.837	0.886	1.298	1.259	1.097	1.086	1.701	1.551	1.543	1.421	1.0915	0.00503894	1.622	0.0487053	1.486	0.0437416
Isoform006096_m.2033	hypothetical protein CEUSTIGMA_g9449.t1	96.465	9.2	9	10	1
Isoform006139_m.2108	hypothetical protein CEUSTIGMA_g5482.t1	114.35	1.9	2	2	1
Isoform006210_m.2225	hypothetical protein CEUSTIGMA_g11508.t1	41.354	6.3	2	2	2	0.949	0.979	1.241	1.259	0.87	0.838	1.308	1.286	0.917	0.701	0.856	0.666	1.297	0.00848111	0.8865	0.034405	0.6835	0.0256035
Isoform006214_m.2230	hypothetical protein VOLCADRAFT_109874	43.506	17.1	8	8	8	1.351	1.242	1.003	1.005	0.825	0.857	0.742	0.809	0.611	0.823	0.69	0.853	0.7755	0.0431979	0.6505	0.0607225	0.838	0.0178998
Isoform006225_m.2245	hypothetical protein CEUSTIGMA_g11723.t1	37.084	6.2	2	2	2	0.901	0.748	0.823	0.841	1.371	1.201	0.913	1.124	1.522	1.666	1.606	1.428	1.0185	0.103584	1.564	0.0268542	1.547	0.0769231
Isoform006233_m.2253	nicastrin	23.808	4.4	1	2	1
Isoform006239_m.2267	ribosomal protein L19	21.738	17.8	4	5	4	0.247	0.311	0.962	0.94	1.442	1.54	3.895	3.023	5.838	1.499	4.952	1.638	3.459	0.126048	5.395	0.0821131	1.5685	0.0443099
Isoform006243_m.2273	hypothetical protein CEUSTIGMA_g1468.t1	29.402	24	7	14	7	0.592	0.739	0.965	0.937	1.174	1.34	1.63	1.268	1.983	1.217	1.813	1.43	1.449	0.124914	1.898	0.044784	1.3235	0.0804685
Isoform006289_m.2400	hypothetical protein CEUSTIGMA_g2921.t1	73.236	5.1	3	3	3	0.804	0.767	0.906	0.921	1.368	1.056	1.127	1.201	1.701	1.51	1.377	1.147	1.164	0.0317869	1.539	0.105263	1.3285	0.13662
Isoform006324_m.2473	hypothetical protein VOLCADRAFT_88948	60.419	10.4	5	6	5	1.091	1.223	1.242	1.16	0.77	0.702	1.138	0.948	0.706	0.62	0.574	0.605	1.043	0.0910834	0.64	0.103125	0.6125	0.0122449
Isoform006396_m.2671	hypothetical protein CHLRE_16g682369v5	160.91	6.1	8	10	4	0.754	0.943	0.778	0.773	1.418	1.134	1.032	0.82	1.881	1.823	1.203	1.467	0.926	0.114471	1.542	0.219844	1.645	0.108207
Isoform006463_m.2830	hypothetical protein CEUSTIGMA_g6978.t1	147.78	2	3	3	2	1.083	1.129	1.144	1.15	0.878	0.846	1.056	1.019	0.811	0.767	0.749	0.736	1.0375	0.0178313	0.78	0.0397436	0.7515	0.0206254
Isoform006538_m.2961	NADP-Malate dehydrogenase	44.454	23.2	7	9	1
Isoform006672_m.3212	chloroplast zeta-carotene desaturase	51.169	11.3	5	5	4	0.919	0.836	1.105	1.071	1.043	0.965	1.202	1.281	1.135	0.944	1.154	0.901	1.2415	0.0318164	1.1445	0.00830057	0.9225	0.0233062
Isoform006776_m.3453	Protochlorophyllide chloroplastic	41.282	6.2	2	1	1
Isoform006819_m.3535	hypothetical protein VOLCADRAFT_77768	50.339	7.5	3	2	2	0.935	0.915	1.094	1.072	1.037	0.995	1.17	1.172	1.109	0.948	1.087	0.928	1.171	0.000853971	1.098	0.0100182	0.938	0.010661
Isoform006824_m.3555	hypothetical protein CEUSTIGMA_g1638.t1	38.176	5.8	2	2	2	2.887	2.886	0.582	0.484	0.362	0.191	0.202	0.168	0.125	0.622	0.066	0.395	0.185	0.0918919	0.0955	0.308901	0.5085	0.223206
Isoform006828_m.3559	hypothetical protein CEUSTIGMA_g1442.t1	150.03	3.5	5	5	5	0.835	0.97	0.996	1.048	1.186	1.1	1.193	1.08	1.42	1.191	1.134	1.05	1.1365	0.049714	1.277	0.111981	1.1205	0.0629183
Isoform006849_m.3595	hypothetical protein CEUSTIGMA_g9351.t1	54.803	3.1	2	2	2	1.153	1.008	1.144	1.162	0.908	0.839	0.992	1.153	0.788	0.794	0.832	0.722	1.0725	0.0750583	0.81	0.0271605	0.758	0.0474934
Isoform006878_m.3674	hypothetical protein VOLCADRAFT_104014	75.831	18.8	13	16	13	0.781	0.81	0.834	0.9	1.164	1.247	1.068	1.111	1.49	1.396	1.54	1.386	1.0895	0.0197338	1.515	0.0165017	1.391	0.00359454
Isoform006908_m.3728	hypothetical protein CEUSTIGMA_g511.t1	63.566	3.1	2	2	2	1.669	1.623	0.893	0.759	0.808	0.85	0.535	0.468	0.484	0.905	0.524	1.12	0.5015	0.0667996	0.504	0.0396825	1.0125	0.106173
Isoform006964_m.3869	isomerase	24.979	11.8	3	3	3	0.8	0.877	1.106	0.923	0.994	1.116	1.383	1.052	1.242	0.899	1.273	1.209	1.2175	0.135934	1.2575	0.012326	1.054	0.147059
Isoform006967_m.3875	hypothetical protein CHLRE_13g573150v5	46.712	2.2	1	1	1
Isoform006981_m.3924	chaperone chloroplastic-like	72.419	14.5	10	10	10	0.664	0.535	0.89	0.889	1.278	1.366	1.34	1.662	1.925	1.436	2.553	1.537	1.501	0.107262	2.239	0.140241	1.4865	0.0339724
Isoform006986_m.3931	cytochrome c oxidase subunit II	17.177	10.5	2	1	1
Isoform007007_m.3965	hypothetical protein GPECTOR_14g236	50.983	8.2	3	3	3	1.494	1.394	0.631	0.821	0.908	0.927	0.422	0.589	0.608	1.439	0.665	1.129	0.5055	0.165183	0.6365	0.0447761	1.284	0.120717
Isoform007010_m.3974	hypothetical protein CEUSTIGMA_g2873.t1	33.593	8.2	2	2	1
Isoform007017_m.3990	aldehyde dehydrogenase	33.092	14.7	5	6	1
Isoform007082_m.4134	hypothetical protein CEUSTIGMA_g2210.t1	38.545	11	4	4	4	1.012	0.87	0.742	0.826	1.334	1.188	0.733	0.949	1.318	1.798	1.366	1.438	0.841	0.128419	1.342	0.0178838	1.618	0.111248
Isoform007123_m.4214	arsenite methyltransferase	34.118	13.7	5	5	5	1.044	0.998	1.069	1.046	1.094	0.974	1.024	1.048	1.048	1.023	0.976	0.931	1.036	0.011583	1.012	0.0355731	0.977	0.0470829
Isoform007203_m.4380	hypothetical protein GPECTOR_14g84	73.592	5.6	3	3	3	0.721	1.025	0.951	0.957	1.251	1.122	1.319	0.934	1.735	1.315	1.095	1.172	1.1265	0.170883	1.415	0.226148	1.2435	0.057499
Isoform007232_m.4427	uncharacterized protein	40.61	5.6	2	2	2	0.405	0.425	0.599	0.811	1.715	1.521	1.479	1.908	4.235	2.863	3.579	1.875	1.6935	0.126661	3.907	0.0839519	2.369	0.208527
Isoform007378_m.4700	hypothetical protein CEUSTIGMA_g8046.t1	254.07	3.8	9	10	9	1.009	0.805	0.987	0.849	1.176	1.126	0.978	1.055	1.166	1.191	1.399	1.326	1.0165	0.0378751	1.2825	0.0908382	1.2585	0.0536353
Isoform007401_m.4733	hypothetical protein CEUSTIGMA_g8032.t1	68.655	1.4	1	1	1
Isoform007434_m.4821	hypothetical protein CEUSTIGMA_g2323.t1	72.732	1.8	1	1	1
Isoform007444_m.4844	hypothetical protein CEUSTIGMA_g9952.t1	35.233	18	6	7	6	1.508	1.423	0.9	0.849	0.78	0.871	0.597	0.597	0.517	0.867	0.612	1.026	0.597	0	0.5645	0.0841453	0.9465	0.0839937
Isoform007493_m.4976	hexose-phosphate transporter, major isoform	46.646	13.4	5	6	4	1.289	1.302	1.175	1.236	0.784	0.529	0.912	0.949	0.608	0.667	0.406	0.428	0.9305	0.0198818	0.507	0.199211	0.5475	0.218265
Isoform007505_m.4998	hypothetical protein CHLRE_03g172200v5	43.061	4.9	2	2	2	1.121	0.883	1.067	1.102	0.992	0.955	0.952	1.248	0.885	0.93	1.082	0.867	1.1	0.134545	0.9835	0.100153	0.8985	0.0350584
Isoform007512_m.5023	hypothetical protein CEUSTIGMA_g1263.t1	80.497	7.2	5	5	5	1.036	1.135	1.056	0.86	1.066	1.008	1.019	0.758	1.029	1.009	0.888	1.172	0.8885	0.146877	0.9585	0.0735524	1.0905	0.0747364
Isoform007521_m.5045	hypothetical protein CEUSTIGMA_g11157.t1	103.75	3.7	3	3	3	0.426	0.308	0.788	0.771	1.556	1.621	1.85	2.503	3.653	1.975	5.263	2.102	2.1765	0.150011	4.458	0.180574	2.0385	0.0311504
Isoform007529_m.5055	hypothetical protein GPECTOR_9g415	74.591	6.4	4	4	4	1.004	0.418	0.959	1.013	1.207	1.174	0.955	2.423	1.202	1.259	2.809	1.159	1.689	0.434577	2.0055	0.400648	1.209	0.0413565
Isoform007572_m.5169	1-hydroxy-2-methyl-2-(E)-butenyl 4-diphosphate synthase	79.276	20.6	15	17	15	0.94	0.864	1.126	1.019	1.063	1.103	1.198	1.179	1.131	0.944	1.277	1.082	1.1885	0.00799327	1.204	0.0606312	1.013	0.0681145
Isoform007718_m.5446	phosphofructokinase family protein	49.413	8.1	4	4	4	0.839	0.727	0.855	0.929	1.108	1.333	1.019	1.278	1.321	1.296	1.834	1.435	1.1485	0.112756	1.5775	0.162599	1.3655	0.0508971
Isoform007721_m.5449	hypothetical protein CEUSTIGMA_g1347.t1	118.53	4.7	4	4	4	0.631	0.691	0.818	0.98	1.177	1.305	1.296	1.418	1.865	1.439	1.889	1.332	1.357	0.0449521	1.877	0.00639318	1.3855	0.0386142
Isoform007759_m.5525	Cathepsin Z	40.206	14.3	4	4	1
Isoform007767_m.5540	uncharacterized protein	40.471	5.6	2	1	1
Isoform007814_m.5641	hypothetical protein GPECTOR_2g1313	21.446	5.8	1	1	1
Isoform007826_m.5665	flagellar associated protein	73.296	4	3	3	3	1.097	0.629	1.357	1.288	0.907	0.827	1.237	2.048	0.827	0.668	1.315	0.642	1.6425	0.24688	1.071	0.227824	0.655	0.0198473
Isoform007907_m.5798	hypothetical protein CHLRE_02g145100v5	120.47	18.3	21	34	1
Isoform007933_m.5840	hypothetical protein CEUSTIGMA_g3655.t1	49.543	10.1	4	4	4	0.585	0.749	0.613	0.74	1.52	1.321	1.048	0.988	2.598	2.48	1.764	1.785	1.018	0.0294695	2.181	0.191197	2.1325	0.162954
Isoform008000_m.5955	Mu1-Adaptin	48.56	4.9	2	3	2	1.139	1.143	0.965	1.156	0.951	0.921	0.847	1.011	0.835	0.985	0.806	0.797	0.929	0.088267	0.8205	0.0176722	0.891	0.105499
Isoform008064_m.6071	hypothetical protein CEUSTIGMA_g11125.t1	80.775	8.8	5	5	5	0.24	0.206	0.658	0.715	1.596	1.816	2.742	3.471	6.65	2.426	8.816	2.54	3.1065	0.117335	7.733	0.140049	2.483	0.0229561
Isoform008073_m.6094	hypothetical protein CEUSTIGMA_g6790.t1	82.158	3.1	2	2	1
Isoform008088_m.6118	hypothetical protein CEUSTIGMA_g10045.t1	107.52	10.2	10	10	0
Isoform008104_m.6144	hypothetical protein VOLCADRAFT_58602	25.088	5.1	1	1	1
Isoform008114_m.6163	hypothetical protein CHLRE_01g020918v5	39.461	17.2	6	7	3	0.818	0.713	1.099	1.052	1.092	1.178	1.344	1.475	1.335	0.994	1.652	1.12	1.4095	0.0464704	1.4935	0.106127	1.057	0.0596026
Isoform008126_m.6185	predicted protein	51.641	11.6	5	5	1
Isoform008130_m.6190	predicted protein	136.89	10.6	13	14	13	1.156	1.007	1.169	1.086	0.864	0.849	1.011	1.078	0.747	0.739	0.843	0.782	1.0445	0.0320728	0.795	0.0603774	0.7605	0.0282709
Isoform008148_m.6213	serine protease ABC transporter B family tagA	208.62	2.8	6	6	6	0.988	1.078	0.848	0.894	1.07	1.127	0.858	0.829	1.083	1.262	1.045	1.261	0.8435	0.0171903	1.064	0.0178571	1.2615	0.000396354
Isoform008161_m.6230	hypothetical protein GPECTOR_10g913	17.277	27.3	5	7	5	0.924	0.873	1.115	1.035	0.99	1.07	1.207	1.186	1.071	0.888	1.226	1.034	1.1965	0.0087756	1.1485	0.0674793	0.961	0.0759625
Isoform008169_m.6239	hypothetical protein GPECTOR_8g360	44.037	9.2	4	5	4	1.115	1.07	0.976	0.897	1.111	1.068	0.875	0.838	0.996	1.138	0.998	1.191	0.8565	0.0215995	0.997	0.00100301	1.1645	0.0227565
Isoform008197_m.6309	uncharacterized protein	96.73	4.7	4	4	1
Isoform008222_m.6334	guanylate cyclase	106.89	1.8	2	2	2	0.514	0.824	1.401	1.24	0.992	0.924	2.726	1.505	1.93	0.708	1.121	0.745	2.1155	0.288584	1.5255	0.265159	0.7265	0.0254646
Isoform008244_m.6375	predicted protein	41.127	3.2	1	1	1
Isoform008247_m.6378	hypothetical protein CEUSTIGMA_g3227.t1	97.116	6.5	5	5	5	1.003	1.093	1.189	1.105	0.88	0.924	1.185	1.011	0.877	0.74	0.845	0.836	1.098	0.079235	0.861	0.018583	0.788	0.0609137
Isoform008296_m.6487	hypothetical protein CEUSTIGMA_g8395.t1	96.043	3.1	3	3	3	0.748	1.117	1.111	0.814	0.961	1.182	1.485	0.729	1.285	0.865	1.058	1.452	1.107	0.341463	1.1715	0.0968843	1.1585	0.253345
Isoform008322_m.6534	hypothetical protein VOLCADRAFT_76255	52.037	8.5	3	7	3	1.225	1.058	0.724	0.88	1.113	1.257	0.591	0.832	0.909	1.537	1.188	1.428	0.7115	0.169361	1.0485	0.133047	1.4825	0.0367622
Isoform008334_m.6560	hypothetical protein VOLCADRAFT_73319	56.392	7.9	4	4	4	1.198	1.207	1.044	0.93	0.955	0.905	0.871	0.771	0.797	0.915	0.75	0.973	0.821	0.0609013	0.7735	0.0303814	0.944	0.0307203
Isoform008361_m.6608	hypothetical protein GPECTOR_52g27	156.7	1.6	2	2	2	1.122	1.535	1.24	1.112	0.716	0.707	1.105	0.724	0.638	0.577	0.461	0.636	0.9145	0.208311	0.5495	0.161056	0.6065	0.0486397
Isoform008362_m.6610	aspartate kinase	57.374	6.5	3	3	3	0.946	1.031	1.062	0.917	1.289	0.995	1.123	0.889	1.363	1.214	0.965	1.085	1.006	0.116302	1.164	0.170962	1.1495	0.0561114
Isoform008372_m.6644	hypothetical protein CEUSTIGMA_g8825.t1	54.589	10.1	5	6	1
Isoform008380_m.6658	putative helicase MAGATAMA 3	107.56	3	3	3	2	1.049	0.993	1.018	1.003	0.993	1.048	0.97	1.01	0.947	0.975	1.055	1.045	0.99	0.020202	1.001	0.0539461	1.01	0.0346535
Isoform008406_m.6716	hypothetical protein CEUSTIGMA_g6690.t1	41.298	3.8	1	1	1
Isoform008424_m.6755	phosphoglycerate mutase	42.617	13.7	6	6	6	1.003	0.982	1.415	1.35	0.751	0.73	1.411	1.375	0.749	0.531	0.743	0.541	1.393	0.0129218	0.746	0.00402145	0.536	0.00932836
Isoform008444_m.6801	asparagine--tRNA cytoplasmic 1	109.27	8.3	6	7	1
Isoform008451_m.6811	hypothetical protein GPECTOR_7g1040	39.461	13.8	5	5	5	1.433	1.422	1.123	1.027	0.678	0.727	0.784	0.722	0.473	0.604	0.511	0.708	0.753	0.0411687	0.492	0.0386179	0.656	0.0792683
Isoform008453_m.6815	hypothetical protein GPECTOR_17g958	110.53	1.9	2	2	1
Isoform008590_m.7081	heat shock protein 70E	88.404	18	13	16	10	0.783	0.735	0.892	0.877	1.256	1.214	1.139	1.193	1.604	1.408	1.652	1.384	1.166	0.0231561	1.628	0.014742	1.396	0.00859599
Isoform008654_m.7213	Vacuolar transporter chaperone 4	82.424	12.5	8	8	8	0.638	0.628	0.686	0.823	1.351	1.416	1.075	1.311	2.118	1.969	2.255	1.721	1.193	0.0989103	2.1865	0.0313286	1.845	0.0672087
Isoform008660_m.7227	chloroplast precursor	27.268	16	4	11	3	0.936	0.901	1.273	1.186	0.911	0.855	1.36	1.316	0.973	0.716	0.949	0.721	1.338	0.0164425	0.961	0.012487	0.7185	0.00347947
Isoform008662_m.7232	hypothetical protein CEUSTIGMA_g7717.t1	73.474	7.9	4	4	3	1.055	0.798	1.12	1.065	1.132	0.962	1.062	1.335	1.073	1.011	1.206	0.903	1.1985	0.113892	1.1395	0.0583589	0.957	0.0564263
Isoform008673_m.7251	hypothetical protein CHLRE_12g520450v5	68.515	3	2	2	2	1.425	1.278	1.13	1.149	0.803	0.67	0.793	0.899	0.564	0.711	0.524	0.583	0.846	0.0626478	0.544	0.0367647	0.647	0.0989181
Isoform008692_m.7309	hypothetical protein VOLCADRAFT_105108	25.331	3.8	1	1	1
Isoform008694_m.7311	hypothetical protein CHLRE_13g589250v5	41.52	7.6	3	3	3	0.973	0.902	1.062	1	1.056	1.122	1.091	1.109	1.085	0.994	1.244	1.122	1.1	0.00818182	1.1645	0.0682696	1.058	0.0604915
Isoform008701_m.7319	zinc-metallopeptidase-like protein	71.166	3.6	2	2	2	1.473	1.17	1.423	1.071	0.629	0.686	0.966	0.915	0.427	0.442	0.586	0.641	0.9405	0.0271132	0.5065	0.15696	0.5415	0.183749
Isoform008722_m.7360	hypothetical protein GPECTOR_16g725	69.51	29.5	16	18	1
Isoform008728_m.7368	phosphoglycerate kinase	48.583	23.8	11	20	11	0.494	0.656	0.777	0.772	1.468	1.454	1.573	1.177	2.972	1.889	2.216	1.883	1.375	0.144	2.594	0.145721	1.886	0.00159067
Isoform008746_m.7400	MOXD1 1	50.71	5.4	3	3	3	0.805	1.187	1.065	0.8	1.037	0.874	1.323	0.674	1.288	0.974	0.736	1.093	0.9985	0.324987	1.012	0.272727	1.0335	0.0575714
Isoform008750_m.7414	hypothetical protein CEUSTIGMA_g2183.t1	127.25	11.5	14	16	14	0.679	0.827	1.024	0.936	1.087	1.115	1.508	1.132	1.601	1.062	1.348	1.191	1.32	0.142424	1.4745	0.0857918	1.1265	0.057257
Isoform008786_m.7504	hypothetical protein TSOC_000765	28.831	10.5	3	3	3	1.226	1.081	0.97	0.964	1.033	1.007	0.791	0.892	0.843	1.065	0.932	1.045	0.8415	0.0600119	0.8875	0.0501408	1.055	0.00947867
Isoform008838_m.7633	hypothetical protein CEUSTIGMA_g1278.t1	54.909	7	4	4	2	0.738	0.715	0.937	1.072	1.212	1.171	1.27	1.499	1.642	1.293	1.638	1.092	1.3845	0.0827013	1.64	0.00121951	1.1925	0.0842767
Isoform008865_m.7669	hypothetical protein CHLRE_08g368450v5	23.334	3.6	1	1	1
Isoform008906_m.7743	hypothetical protein CEUSTIGMA_g6434.t1	66.635	18.1	11	10	9	0.816	0.693	1	0.994	1.163	1.186	1.225	1.434	1.425	1.163	1.711	1.193	1.3295	0.078601	1.568	0.091199	1.178	0.0127334
Isoform008916_m.7769	hypothetical protein CHLRE_14g618950v5	27.987	10.6	3	3	3	0.891	0.809	0.884	0.962	1.288	1.116	0.992	1.189	1.446	1.457	1.379	1.16	1.0905	0.0903255	1.4125	0.0237168	1.3085	0.113489
Isoform008921_m.7779	hypothetical protein GPECTOR_9g699	102.46	6.8	6	6	0
Isoform009047_m.8041	glycosyltransferase family 17 protein	40.508	2.8	1	1	1
Isoform009061_m.8067	hypothetical protein CEUSTIGMA_g10078.t1	104.01	3.5	3	3	3	0.95	1.173	0.989	0.774	1.062	1.125	1.041	0.66	1.118	1.074	0.959	1.453	0.8505	0.223986	1.0385	0.0765527	1.2635	0.14998
Isoform009075_m.8092	Heat shock protein 12B	64.604	7	4	5	4	0.852	1.138	0.966	1.194	0.991	0.976	1.134	1.049	1.163	1.026	0.858	0.817	1.0915	0.0389372	1.0105	0.150915	0.9215	0.113402
Isoform009096_m.8127	1-hydroxy-2-methyl-2-butenyl 4-diphosphate (HMBPP) reducto-isomerase	51.506	5	2	2	2	0.926	1.105	0.898	0.898	1.171	1.071	0.97	0.813	1.265	1.304	0.969	1.193	0.8915	0.0880538	1.117	0.132498	1.2485	0.0444533
Isoform009219_m.8347	hypothetical protein CEUSTIGMA_g608.t1	88.718	5.5	4	5	4	1.133	1.26	1.119	0.948	0.884	0.869	0.988	0.752	0.78	0.79	0.69	0.917	0.87	0.135632	0.735	0.0612245	0.8535	0.0743995
Isoform009246_m.8413	hypothetical protein CEUSTIGMA_g2486.t1	63.411	7.1	5	5	5	1.025	0.906	0.752	0.864	1.201	1.235	0.734	0.954	1.172	1.597	1.363	1.429	0.844	0.130332	1.2675	0.0753452	1.513	0.0555188
Isoform009272_m.8472	kinesin-ii motor subunit	62.621	5.6	3	3	2	0.796	0.75	1.063	1.297	1.098	0.948	1.335	1.729	1.379	1.033	1.264	0.731	1.532	0.12859	1.3215	0.0435112	0.882	0.171202
Isoform009348_m.8621	hypothetical protein CEUSTIGMA_g7175.t1	61.958	1.5	1	1	1
Isoform009385_m.8684	hypothetical protein CEUSTIGMA_g4392.t1	88.401	2	2	2	2	0.967	0.928	1.088	1.149	1.024	0.927	1.125	1.238	1.059	0.941	0.999	0.807	1.1815	0.0478206	1.029	0.0291545	0.874	0.076659
Isoform009395_m.8703	glycine cleavage system, P protein	111.47	5.9	6	5	5	0.577	0.744	0.585	0.779	1.242	1.485	1.014	1.047	2.153	2.123	1.996	1.906	1.0305	0.0160116	2.0745	0.0378404	2.0145	0.0538595
Isoform009410_m.8730	HCR2	52.079	4.1	2	2	2	1.373	1.108	1.127	1.182	0.776	0.787	0.821	1.067	0.565	0.689	0.71	0.666	0.944	0.130297	0.6375	0.113725	0.6775	0.0169742
Isoform009433_m.8768	inactive subunit of chloroplast ClpP complex	29.236	9.3	2	2	2	0.767	0.751	1.143	1.131	0.992	1.123	1.49	1.506	1.293	0.868	1.495	0.993	1.498	0.00534045	1.394	0.0724534	0.9305	0.0671682
Isoform009437_m.8775	hypothetical protein CEUSTIGMA_g173.t1	85.159	2.1	2	2	2	0.899	0.877	1.454	1.354	0.796	0.741	1.617	1.544	0.885	0.547	0.845	0.547	1.5805	0.023094	0.865	0.0231214	0.547	0
Isoform009459_m.8810	hypothetical protein CEUSTIGMA_g12240.t1	87.877	2.4	2	2	2	1.181	1.107	1.192	1.157	0.816	0.819	1.009	1.045	0.691	0.685	0.74	0.708	1.027	0.0175268	0.7155	0.0342418	0.6965	0.0165111
Isoform009494_m.8864	hypothetical protein CEUSTIGMA_g1449.t1	78.046	11.9	8	10	0
Isoform009509_m.8913	hypothetical protein CHLRE_17g734900v5	24.942	13.5	3	3	3	1.335	1.179	1.249	1	0.789	0.808	0.936	0.848	0.591	0.632	0.685	0.808	0.892	0.0493274	0.638	0.0736677	0.72	0.122222
Isoform009533_m.8968	hypothetical protein CHLRE_10g457700v5	33.215	6	2	2	2	0.992	1.126	1.131	1.185	0.858	0.895	1.14	1.052	0.865	0.759	0.795	0.755	1.096	0.040146	0.83	0.0421687	0.757	0.00264201
Isoform009565_m.9022	hypothetical protein GPECTOR_67g334	56.64	15.8	6	6	1
Isoform009588_m.9055	hypothetical protein CEUSTIGMA_g8062.t1	48.716	8.1	3	3	3	0.2	0.32	0.573	0.499	2.061	1.438	2.865	1.559	10.305	3.597	4.494	2.882	2.212	0.295208	7.3995	0.392662	3.2395	0.110357
Isoform009599_m.9073	predicted protein	48.405	12.9	4	4	1
Isoform009627_m.9128	hypothetical protein GPECTOR_49g512	47.644	7.8	5	5	5	1.366	1.291	1.227	1.099	0.778	0.709	0.898	0.851	0.57	0.634	0.549	0.645	0.8745	0.0268725	0.5595	0.0187668	0.6395	0.00860047
Isoform009631_m.9141	hypothetical protein CEUSTIGMA_g126.t1	23.041	4.7	1	1	1
Isoform009648_m.9174	P-loop containing nucleoside triphosphate hydrolase protein	29.26	10.1	3	3	1
Isoform009702_m.9291	hypothetical protein CEUSTIGMA_g10533.t1	112.45	23.7	25	30	1
Isoform009705_m.9301	hypothetical protein CEUSTIGMA_g11845.t1	35.514	15.2	6	9	1
Isoform009719_m.9347	hypothetical protein CEUSTIGMA_g6427.t1	51.918	7.5	3	3	3	1.327	1.246	1.191	1.06	0.711	0.733	0.898	0.851	0.536	0.597	0.588	0.692	0.8745	0.0268725	0.562	0.0462633	0.6445	0.0737005
Isoform009757_m.9420	hypothetical protein Rsub_07940	50.619	1.5	1	1	1
Isoform009773_m.9457	hypothetical protein GPECTOR_50g645	65.587	28.1	17	22	2	0.485	0.664	0.998	0.95	1.117	1.538	2.058	1.431	2.303	1.119	2.316	1.619	1.7445	0.179708	2.3095	0.00281446	1.369	0.182615
Isoform009776_m.9467	hypothetical protein GPECTOR_1g779	86.899	7.4	5	5	5	0.574	0.489	0.713	0.739	1.206	1.52	1.242	1.511	2.101	1.691	3.108	2.057	1.3765	0.0977116	2.6045	0.193319	1.874	0.0976521
Isoform009817_m.9581	hypothetical protein CHLRE_12g537100v5	89.035	7.3	6	6	5	0.952	1.05	1.241	1.058	0.966	0.918	1.304	1.008	1.015	0.778	0.874	0.868	1.156	0.128028	0.9445	0.0746427	0.823	0.054678
Isoform009827_m.9601	hypothetical protein CHLRE_03g172950v5	54.98	7.2	4	4	4	1.679	1.421	1.119	1.069	0.725	0.595	0.666	0.752	0.432	0.648	0.419	0.557	0.709	0.0606488	0.4255	0.0152761	0.6025	0.0755187
Isoform009832_m.9615	heat shock protein 90	80.217	21.3	14	20	12	1.166	1.144	1.036	1.14	0.951	0.9	0.889	0.997	0.816	0.918	0.787	0.789	0.943	0.0572641	0.8015	0.0180911	0.8535	0.0755712
Isoform009881_m.9689	hypothetical protein CEUSTIGMA_g5721.t1	216.77	3.4	6	7	1
Isoform009897_m.9724	type-II NADH dehydrogenase	37.727	8.3	3	4	3	0.957	0.936	1.071	1.206	0.968	0.952	1.119	1.288	1.011	0.904	1.017	0.789	1.2035	0.0702119	1.014	0.00295858	0.8465	0.0679268
Isoform009932_m.9791	uncharacterized protein	44.031	2.9	1	1	1
Isoform009955_m.9847	hypothetical protein VOLCADRAFT_63199	90.169	2.3	2	2	2	0.891	1.173	0.898	1.013	1.082	1.042	1.008	0.864	1.214	1.205	0.888	1.029	0.936	0.0769231	1.051	0.15509	1.117	0.0787825
Isoform009995_m.9926	hypothetical protein VOLCADRAFT_79605	46.905	11.6	5	15	2	0.746	0.876	1.392	1.279	0.873	0.819	1.866	1.46	1.17	0.627	0.935	0.64	1.663	0.122069	1.0525	0.111639	0.6335	0.0102605
Isoform010011_m.9938	hypothetical protein CHLRE_01g032500v5	54.542	3.5	2	3	2	1.366	1.174	1.167	1.122	0.673	0.773	0.854	0.956	0.493	0.577	0.658	0.689	0.905	0.0563536	0.5755	0.143354	0.633	0.0884676
Isoform010043_m.9997	protoporphyrinogen oxidase	61.256	7.5	4	4	4	1.301	1.331	0.975	0.965	0.872	0.783	0.749	0.725	0.67	0.894	0.588	0.811	0.737	0.0162822	0.629	0.0651828	0.8525	0.0486804
Isoform010061_m.10035	uncharacterized protein	37.276	4.7	2	1	1
Isoform010063_m.10040	hypothetical protein CEUSTIGMA_g10045.t1	104.67	9.3	9	9	0
Isoform010066_m.10043	RecName: Full=Sulfate permease 2, chloroplastic; Flags: Precursor	24.228	5.3	1	1	1
Isoform010127_m.10190	hypothetical protein CEUSTIGMA_g4614.t1	38.474	5.2	2	2	2	0.966	0.915	1.092	0.831	1.059	1.15	1.13	0.908	1.096	0.97	1.257	1.384	1.019	0.10893	1.1765	0.0684233	1.177	0.175871
Isoform010214_m.10395	component of oligomeric golgi complex 3	93.671	3	3	3	3	1.037	0.997	1.241	1.021	0.913	1.113	1.197	1.024	0.88	0.736	1.116	1.09	1.1105	0.0778928	0.998	0.118236	0.913	0.193866
Isoform010273_m.10496	hypothetical protein CEUSTIGMA_g11164.t1	73.542	3.2	2	2	2	1.019	1.085	1.038	1.048	1.104	0.865	1.019	0.966	1.083	1.064	0.797	0.825	0.9925	0.0267003	0.94	0.152128	0.9445	0.126522
Isoform010287_m.10521	hypothetical protein CEUSTIGMA_g7386.t1	46.3	9.7	3	3	1
Isoform010350_m.10616	carotenoid oxygenase	68.556	13.6	7	6	6	0.834	1.03	1.049	0.923	1.205	1.062	1.258	0.896	1.445	1.149	1.031	1.151	1.077	0.168059	1.238	0.167205	1.15	0.000869565
Isoform010403_m.10735	hypothetical protein CEUSTIGMA_g9881.t1	116.53	5.1	5	4	4	1.547	1.334	1.04	0.998	0.807	0.792	0.672	0.748	0.522	0.776	0.594	0.794	0.71	0.0535211	0.558	0.0645161	0.785	0.011465
Isoform010535_m.10961	hypothetical protein CEUSTIGMA_g8092.t1	46.804	2.2	1	1	1
Isoform010556_m.11002	hypothetical protein CHLRE_16g662250v5	74.526	6.2	4	5	4	0.96	0.979	0.903	0.869	1.128	1.194	0.941	0.888	1.175	1.249	1.22	1.374	0.9145	0.0289776	1.1975	0.0187891	1.3115	0.0476554
Isoform010575_m.11039	hypothetical protein CEUSTIGMA_g3523.t1	65.875	3.7	2	2	2	0.838	0.748	0.901	1.04	1.245	1.126	1.075	1.39	1.486	1.382	1.505	1.083	1.2325	0.127789	1.4955	0.00635239	1.2325	0.121298
Isoform010617_m.11108	hypothetical protein CEUSTIGMA_g11399.t1	48.65	8.9	4	5	4	0.816	0.86	0.811	0.639	1.26	1.397	0.994	0.743	1.544	1.554	1.624	2.186	0.8685	0.144502	1.584	0.0252525	1.87	0.168984
Isoform010640_m.11171	hypothetical protein GPECTOR_18g10	38.42	4.1	1	1	1
Isoform010660_m.11224	hypothetical protein CEUSTIGMA_g2540.t1	72.567	2.9	2	2	2	0.85	0.746	0.839	0.926	1.281	1.228	0.987	1.241	1.507	1.527	1.646	1.326	1.114	0.114004	1.5765	0.044085	1.4265	0.0704522
Isoform010665_m.11229	hypothetical protein CEUSTIGMA_g2518.t1	80.306	5.8	3	3	3	0.424	1.28	0.386	1.073	1.521	1.454	0.91	0.838	3.587	3.94	1.136	1.355	0.874	0.0411899	2.3615	0.51895	2.6475	0.488196
Isoform010693_m.11301	hypothetical protein CEUSTIGMA_g1463.t1	65.429	1.5	1	1	1
Isoform010711_m.11328	hypothetical protein AXG93_2022s1090	52.485	3.8	1	1	1
Isoform010747_m.11394	N-ethylmaleimide sensitive fusion protein	67.594	7.1	4	4	4	0.772	1.016	0.988	0.871	1.164	1.078	1.28	0.857	1.508	1.178	1.061	1.238	1.0685	0.197941	1.2845	0.173998	1.208	0.0248344
Isoform010749_m.11396	Nephrocystin-3	115.13	1	1	1	1
Isoform010758_m.11411	calcium-dependent protein kinase	58.09	7.9	5	5	5	0.858	0.911	0.985	1.018	1.09	1.007	1.148	1.117	1.27	1.107	1.105	0.989	1.1325	0.0136865	1.1875	0.0694737	1.048	0.0562977
Isoform010873_m.11651	hypothetical protein CEUSTIGMA_g10675.t1	30.03	3.9	1	1	1
Isoform010901_m.11694	assimilatory nitrate reductase	63.954	6.3	3	3	3	1.491	1.017	1.247	1.238	0.694	0.615	0.836	1.217	0.465	0.557	0.605	0.497	1.0265	0.185582	0.535	0.130841	0.527	0.056926
Isoform010917_m.11720	hypothetical protein CHLRE_16g680450v5	118.55	3.9	3	3	2	1.139	1.28	0.698	0.859	1.111	0.969	0.613	0.671	0.975	1.592	0.757	1.128	0.642	0.0451713	0.866	0.125866	1.36	0.170588
Isoform010923_m.11731	hypothetical protein CHLRE_02g145100v5	123.34	21.2	22	36	10	1.116	1.064	1.248	1.233	0.774	0.802	1.118	1.159	0.694	0.62	0.754	0.65	1.1385	0.0180061	0.724	0.0414365	0.635	0.023622
Isoform010929_m.11740	hypothetical protein CEUSTIGMA_g7398.t1	40.379	4.7	2	2	2	1.075	0.994	1.035	0.957	1.067	0.991	0.963	0.963	0.993	1.031	0.997	1.036	0.963	0	0.995	0.00201005	1.0335	0.00241896
Isoform010955_m.11802	hypothetical protein GPECTOR_88g449	93.277	10	9	12	3	0.667	0.595	0.681	0.762	1.413	1.46	1.021	1.281	2.118	2.075	2.454	1.916	1.151	0.112945	2.286	0.0734908	1.9955	0.0398396
Isoform010977_m.11851	hypothetical protein GPECTOR_33g619	51.057	16.6	7	8	1
Isoform011023_m.11937	hypothetical protein CEUSTIGMA_g11387.t1	57.466	13.9	5	6	2	2.73	2.015	0.7	0.917	0.436	0.536	0.256	0.455	0.16	0.623	0.266	0.585	0.3555	0.279887	0.213	0.248826	0.604	0.031457
Isoform011035_m.11967	translocon component Tic40-related protein	53.128	11.3	4	4	4	1.444	1.161	1.2	1.174	0.751	0.749	0.831	1.011	0.52	0.626	0.645	0.638	0.921	0.0977199	0.5825	0.107296	0.632	0.00949367
Isoform011037_m.11975	hypothetical protein CEUSTIGMA_g7595.t1	21.355	29.5	5	5	5	1.122	1.237	0.865	0.722	1.004	1.118	0.771	0.584	0.895	1.161	0.904	1.548	0.6775	0.138007	0.8995	0.00500278	1.3545	0.142857
Isoform011045_m.12001	hypothetical protein CHLRE_06g280950v5	32.236	4.2	2	3	2	0.803	1.093	1.237	1.227	0.955	0.875	1.54	1.123	1.189	0.772	0.801	0.713	1.3315	0.15659	0.995	0.194975	0.7425	0.0397306
Isoform011051_m.12008	hypothetical protein CEUSTIGMA_g9034.t1	19.116	6.2	1	1	1
Isoform011080_m.12068	hypothetical protein CHLNCDRAFT_59028	56.339	16.4	8	10	1
Isoform011113_m.12154	hypothetical protein CEUSTIGMA_g9074.t1	152.93	7.2	10	10	10	1.091	1.16	1.182	1.304	0.81	0.716	1.083	1.124	0.742	0.685	0.617	0.549	1.1035	0.0185773	0.6795	0.0919794	0.617	0.110211
Isoform011128_m.12173	hypothetical protein CEUSTIGMA_g4403.t1	68.888	2.2	1	1	1
Isoform011140_m.12200	hypothetical protein TSOC_007626	47.187	2.2	1	1	1
Isoform011151_m.12216	hypothetical protein GPECTOR_63g62	54.173	5.7	3	3	2	1.322	1.015	0.999	1.016	0.975	0.918	0.756	1.001	0.738	0.976	0.904	0.904	0.8785	0.139442	0.821	0.101096	0.94	0.0382979
Isoform011161_m.12238	hypothetical protein CEUSTIGMA_g7246.t1	13.803	10	1	1	1
Isoform011170_m.12270	predicted protein	59.646	3.3	2	2	2	0.968	0.987	1.048	1.034	0.994	1.045	1.083	1.048	1.027	0.948	1.059	1.011	1.0655	0.0164242	1.043	0.0153404	0.9795	0.0321593
Isoform011223_m.12396	hypothetical protein CEUSTIGMA_g12406.t1	32.111	2.7	1	1	1
Isoform011242_m.12425	protein disulfide isomerase	38.03	13.2	5	6	2	1.699	1.571	1.002	0.943	0.761	0.674	0.59	0.6	0.448	0.759	0.429	0.715	0.595	0.00840336	0.4385	0.0216648	0.737	0.0298507
Isoform011256_m.12458	hypothetical protein CEUSTIGMA_g4224.t1	75.892	3.4	2	2	2	0.625	0.645	1.889	1.506	0.565	0.746	3.022	2.335	0.904	0.299	1.157	0.495	2.6785	0.128243	1.0305	0.122756	0.397	0.246851
Isoform011263_m.12466	hypothetical protein VOLCADRAFT_107594	47.88	16.1	6	7	6	1.036	1.075	1.062	1.208	0.923	0.94	1.025	1.124	0.891	0.869	0.874	0.778	1.0745	0.0460679	0.8825	0.00963173	0.8235	0.055252
Isoform011370_m.12628	hypothetical protein CEUSTIGMA_g5113.t1	52.251	2.8	1	1	1
Isoform011387_m.12650	hypothetical protein CEUSTIGMA_g12253.t1	97.522	7.5	7	7	6	1.018	0.925	1.273	1.252	0.841	0.894	1.25	1.354	0.826	0.661	0.966	0.714	1.302	0.0399386	0.896	0.078125	0.6875	0.0385455
Isoform011402_m.12685	hypothetical protein VOLCADRAFT_82005	27.306	4.4	1	1	1
Isoform011416_m.12713	hypothetical protein CEUSTIGMA_g6504.t1	61.181	8.6	4	3	2	0.597	0.78	1.256	1.01	1.219	1.382	2.104	1.295	2.042	0.971	1.772	1.368	1.6995	0.238011	1.907	0.0707918	1.1695	0.169731
Isoform011733_m.13330	low-CO2-inducible chloroplast envelope	36.326	15.4	5	6	5	1.788	1.556	1.069	1.1	0.676	0.678	0.598	0.707	0.378	0.632	0.436	0.616	0.6525	0.0835249	0.407	0.0712531	0.624	0.0128205
Isoform011772_m.13428	hypothetical protein CHLRE_17g717050v5	82.72	11.9	8	11	2	0.579	0.572	0.896	0.794	1.363	1.441	1.547	1.388	2.354	1.521	2.519	1.815	1.4675	0.0541738	2.4365	0.03386	1.668	0.0881295
Isoform011784_m.13447	hypothetical protein VOLCADRAFT_103647	42.156	12.1	4	5	4	0.946	0.554	0.726	0.636	1.688	1.324	0.767	1.148	1.784	2.325	2.39	2.082	0.9575	0.198956	2.087	0.145184	2.2035	0.0551396
Isoform011835_m.13516	hypothetical protein CEUSTIGMA_g42.t1	46.362	20.1	9	11	9	0.657	0.968	1.003	0.803	1.265	1.235	1.527	0.83	1.925	1.261	1.276	1.538	1.1785	0.295715	1.6005	0.202749	1.3995	0.0989639
Isoform011839_m.13528	hypothetical protein GPECTOR_67g275	25.528	3.6	1	1	1
Isoform011873_m.13614	branched chain amino acid aminotransferase	50.583	11.7	5	6	5	0.687	0.669	0.902	0.929	1.254	1.296	1.313	1.389	1.825	1.39	1.937	1.395	1.351	0.0281273	1.881	0.0297714	1.3925	0.00179533
Isoform011921_m.13701	ribosomal protein L24	16.375	31.2	5	7	2	0.704	0.602	0.899	0.899	1.306	1.331	1.277	1.493	1.855	1.453	2.211	1.481	1.385	0.0779783	2.033	0.0875553	1.467	0.00954329
Isoform011951_m.13758	hypothetical protein CEUSTIGMA_g4007.t1	119.48	8	8	8	8	0.881	1.102	1.308	1.299	0.859	0.751	1.485	1.179	0.975	0.657	0.681	0.578	1.332	0.114865	0.828	0.177536	0.6175	0.0639676
Isoform011954_m.13763	hypothetical protein VOLCADRAFT_107678	19.845	4.2	1	1	1
Isoform011977_m.13810	hypothetical protein CHLRE_07g352800v5	187.59	11.5	19	20	0
Isoform012066_m.13954	40S ribosomal protein S25-4	12.379	31.9	4	4	4	0.275	0.209	1.199	1.224	1.227	1.273	4.36	5.856	4.462	1.023	6.091	1.04	5.108	0.146437	5.2765	0.154364	1.0315	0.00824043
Isoform012099_m.14001	hypothetical protein CHLRE_10g421950v5	57.622	3.2	2	2	2	0.77	1.373	1.139	1.256	0.946	0.737	1.479	0.915	1.229	0.831	0.537	0.587	1.197	0.235589	0.883	0.391846	0.709	0.172073
Isoform012104_m.14014	serine/threonine phosphatase, family 2C	43.587	2.7	1	1	1
Isoform012167_m.14117	hypothetical protein GPECTOR_20g508	35.506	9	2	2	2	0.774	1.036	0.968	0.734	1.113	1.311	1.251	0.708	1.438	1.15	1.265	1.786	0.9795	0.277182	1.3515	0.064003	1.468	0.216621
Isoform012189_m.14162	hypothetical protein CEUSTIGMA_g5095.t1	65.895	3.9	2	2	2	1.104	1.087	1.135	0.931	0.856	1.056	1.028	0.856	0.775	0.754	0.971	1.134	0.942	0.0912951	0.873	0.112257	0.944	0.201271
Isoform012224_m.14233	hypothetical protein CEUSTIGMA_g4977.t1	47.957	9.9	4	5	4	0.707	0.649	0.737	0.722	1.435	1.479	1.042	1.112	2.03	1.947	2.279	2.048	1.077	0.0324977	2.1545	0.057786	1.9975	0.0252816
Isoform012244_m.14268	hypothetical protein GPECTOR_15g281	27.282	3.7	1	1	1
Isoform012289_m.14343	hypothetical protein VOLCADRAFT_81593	23.889	3.5	1	1	1
Isoform012318_m.14396	hypothetical protein CEUSTIGMA_g4124.t1	48.296	7.5	3	3	2	0.672	0.689	0.549	0.637	1.471	1.637	0.817	0.925	2.189	2.679	2.376	2.57	0.871	0.0619977	2.2825	0.0409639	2.6245	0.0207659
Isoform012344_m.14444	putative LOV domain-containing protein	79.957	11	7	11	7	1.061	0.935	1.023	0.998	1.093	0.958	0.964	1.067	1.03	1.068	1.025	0.96	1.0155	0.0507139	1.0275	0.00243309	1.014	0.0532544
Isoform012364_m.14501	hypothetical protein CEUSTIGMA_g5141.t1	189.8	2.3	4	4	4	0.848	0.727	1.375	1.479	0.799	0.79	1.621	2.034	0.942	0.581	1.087	0.534	1.8275	0.112996	1.0145	0.0714638	0.5575	0.0421525
Isoform012366_m.14504	hypothetical protein CEUSTIGMA_g6250.t1	74.751	2.5	2	2	2	1.148	0.988	1.141	1.166	0.84	0.911	0.994	1.18	0.732	0.736	0.922	0.781	1.087	0.0855566	0.827	0.114873	0.7585	0.0296638
Isoform012386_m.14534	phosphofructokinase family protein	53.325	9.7	5	5	5	0.933	0.853	1.003	0.968	1.085	1.009	1.075	1.135	1.163	1.082	1.183	1.042	1.105	0.0271493	1.173	0.00852515	1.062	0.0188324
Isoform012395_m.14544	uncharacterized protein	43.768	2.7	1	1	1
Isoform012412_m.14572	hypothetical protein CEUSTIGMA_g7966.t1	121.06	2.8	3	4	3	0.738	0.633	1.016	0.999	1.11	1.341	1.377	1.578	1.504	1.093	2.118	1.342	1.4775	0.0680203	1.811	0.16952	1.2175	0.102259
Isoform012433_m.14604	hypothetical protein CEUSTIGMA_g9510.t1	91.787	7.6	7	7	6	1.085	0.966	1.176	1.118	0.872	0.915	1.084	1.157	0.804	0.741	0.947	0.818	1.1205	0.0325747	0.8755	0.0816676	0.7795	0.0493906
Isoform012513_m.14771	hypothetical protein CEUSTIGMA_g2299.t1	41.492	13.8	5	5	5	1.487	1.556	1.131	1.025	0.678	0.635	0.761	0.659	0.456	0.599	0.408	0.62	0.71	0.071831	0.432	0.0555556	0.6095	0.0172272
Isoform012529_m.14794	hypothetical protein GPECTOR_22g960	66.688	7.4	4	5	4	1.303	1.211	1.07	0.964	0.888	0.885	0.821	0.796	0.682	0.83	0.731	0.918	0.8085	0.0154607	0.7065	0.034678	0.874	0.0503432
Isoform012536_m.14807	hypothetical protein CEUSTIGMA_g9858.t1	47.213	2.3	1	1	1
Isoform012726_m.15202	brefeldin A-inhibited guanine nucleotide-exchange protein	100.25	3.1	3	3	3	1.064	1.057	0.873	1.162	1.003	0.973	0.82	1.099	0.943	1.149	0.921	0.837	0.9595	0.145388	0.932	0.0118026	0.993	0.1571
Isoform012787_m.15328	hypothetical protein CEUSTIGMA_g4047.t1	71.426	2.7	2	2	2	0.79	0.792	0.974	0.921	1.212	1.193	1.233	1.163	1.534	1.244	1.506	1.295	1.198	0.0292154	1.52	0.00921053	1.2695	0.0200866
Isoform012808_m.15364	uncharacterized protein	34.254	7.7	2	4	1
Isoform012868_m.15475	nucleoside-diphosphate kinase	15.205	18.2	2	2	2	1.272	1.139	1.058	0.959	1.063	0.797	0.832	0.842	0.836	1.005	0.7	0.831	0.837	0.00597372	0.768	0.0885417	0.918	0.0947712
Isoform012933_m.15622	hypothetical protein CEUSTIGMA_g5652.t1	25.582	3.9	1	2	1
Isoform012936_m.15625	hypothetical protein GPECTOR_46g249	62.209	5.8	3	3	3	0.864	0.946	1.1	1.007	1.054	1.027	1.273	1.064	1.22	0.958	1.086	1.02	1.1685	0.0894309	1.153	0.0581093	0.989	0.0313448
Isoform012939_m.15630	hypothetical protein VOLCADRAFT_80059	113.5	4.6	5	5	5	0.827	0.927	1.047	0.908	1.149	0.755	1.266	0.98	1.389	1.097	0.814	0.831	1.123	0.127337	1.1015	0.261008	0.964	0.137967
Isoform012985_m.15734	hypothetical protein CEUSTIGMA_g7932.t1	96.412	3.4	2	2	2	1.418	0.669	0.971	1.066	1.234	0.808	0.685	1.593	0.87	1.271	1.208	0.758	1.139	0.398595	1.039	0.162656	1.0145	0.252834
Isoform013000_m.15767	uncharacterized protein	33.655	11.3	4	4	3	0.902	1.36	1.376	1.377	0.748	0.573	1.525	1.013	0.829	0.544	0.421	0.416	1.269	0.201734	0.625	0.3264	0.48	0.133333
Isoform013012_m.15799	hypothetical protein VOLCADRAFT_106317	42.595	4.6	2	2	2	1.219	0.878	1.103	1.251	0.972	0.779	0.905	1.425	0.797	0.881	0.887	0.623	1.165	0.223176	0.842	0.0534442	0.752	0.171543
Isoform013020_m.15811	hypothetical protein CEUSTIGMA_g5159.t1	38.922	7.1	2	2	2	1.03	1.048	1.09	1.23	0.75	1.01	1.058	1.174	0.728	0.688	0.964	0.821	1.116	0.0519713	0.846	0.13948	0.7545	0.0881378
Isoform013028_m.15821	hypothetical protein GPECTOR_7g1099	15.593	50.3	6	8	2	1.29	1.437	0.818	0.917	1.049	0.865	0.634	0.638	0.813	1.282	0.602	0.943	0.636	0.00314465	0.7075	0.149117	1.1125	0.15236
Isoform013055_m.15880	hypothetical protein VOLCADRAFT_81030	69.657	2.5	2	2	1
Isoform013056_m.15879	hypothetical protein CEUSTIGMA_g2997.t1	33.674	5.9	2	2	1
Isoform013091_m.15967	hypothetical protein CHLRE_10g446700v5	63.771	5.9	3	4	2	0.89	0.976	1.042	0.979	1.278	1.03	1.171	1.003	1.436	1.226	1.055	1.052	1.087	0.0772769	1.2455	0.152951	1.139	0.0763828
Isoform013108_m.16010	hypothetical protein CEUSTIGMA_g7170.t1	30.174	2.5	1	1	1
Isoform013112_m.16017	hypothetical protein CEUSTIGMA_g10309.t1	72.019	6.9	4	4	4	1.39	1.371	1.093	0.976	0.828	0.766	0.786	0.712	0.596	0.758	0.559	0.785	0.749	0.0493992	0.5775	0.0320346	0.7715	0.0174984
Isoform013188_m.16183	hypothetical protein CHLRE_16g682350v5	70.591	2.7	2	2	2	0.886	0.794	0.895	0.924	1.138	1.268	1.01	1.164	1.284	1.272	1.597	1.372	1.087	0.0708372	1.4405	0.108643	1.322	0.0378215
Isoform013191_m.16186	hypothetical protein CHLRE_08g360350v5	34.118	5.9	2	2	2	1.04	1.025	0.938	0.726	1.183	1.147	0.902	0.708	1.137	1.261	1.119	1.58	0.805	0.120497	1.128	0.00797872	1.4205	0.112284
Isoform013216_m.16227	Activator heat shock protein ATPase	34.44	10.2	2	2	2	1.03	0.969	0.856	1.044	1.166	1.013	0.831	1.077	1.132	1.362	1.045	0.97	0.954	0.128931	1.0885	0.0399633	1.166	0.168096
Isoform013268_m.16333	alpha-1,3-glucosyltransferase	56.359	3.3	2	2	2	0.829	0.866	0.861	0.92	1.157	1.273	1.039	1.062	1.396	1.344	1.47	1.384	1.0505	0.0109472	1.433	0.02582	1.364	0.0146628
Isoform013272_m.16340	hypothetical protein CEUSTIGMA_g5468.t1	45.312	10.7	5	6	5	1.442	1.43	1.169	1.207	0.655	0.618	0.811	0.844	0.454	0.56	0.432	0.512	0.8275	0.0199396	0.443	0.0248307	0.536	0.0447761
Isoform013338_m.16459	tobamovirus multiplication 1-like	45.688	6.9	3	3	2	1.011	1.031	1.011	0.981	1.066	1.006	1	0.952	1.054	1.054	0.976	1.025	0.976	0.0245902	1.015	0.0384236	1.0395	0.013949
Isoform013343_m.16464	hypothetical protein CEUSTIGMA_g2278.t1	97.965	6.4	6	7	6	1.058	1.103	1.066	1.02	0.959	0.926	1.008	0.925	0.906	0.9	0.84	0.908	0.9665	0.0429384	0.873	0.0378007	0.904	0.00442478
Isoform013393_m.16557	hypothetical protein GPECTOR_52g76	26.565	36.9	10	14	10	0.923	0.869	0.981	1.006	1.156	1.099	1.063	1.158	1.252	1.178	1.265	1.092	1.1105	0.0427735	1.2585	0.00516488	1.135	0.0378855
Isoform013461_m.16693	hypothetical protein CEUSTIGMA_g6695.t1	59.399	6.9	4	4	4	1.179	1.208	1.12	1.139	0.799	0.798	0.95	0.943	0.678	0.713	0.661	0.701	0.9465	0.00369783	0.6695	0.012696	0.707	0.00848656
Isoform013490_m.16721	hypothetical protein CHLRE_02g101400v5	190.09	18.5	31	36	30	1.053	0.963	0.984	0.984	1.023	1.018	0.934	1.022	0.972	1.04	1.057	1.035	0.978	0.0449898	1.0145	0.0418926	1.0375	0.00240964
Isoform013510_m.16759	hypothetical protein CEUSTIGMA_g2346.t1	52.98	1.8	1	1	1
Isoform013523_m.16792	component of the ESCRT-III complex	26.479	16.1	3	3	2	1.3	1.323	1.072	0.947	1.083	0.879	0.825	0.716	0.833	1.01	0.664	0.928	0.7705	0.0707333	0.7485	0.112892	0.969	0.0423117
Isoform013535_m.16816	hypothetical protein CEUSTIGMA_g1342.t1	22.744	10.8	2	2	1
Isoform013575_m.16892	hypothetical protein CEUSTIGMA_g9004.t1	69.276	13.1	7	8	0
Isoform013578_m.16896	hypothetical protein CEUSTIGMA_g5984.t1	121.38	1.5	2	3	2	1.115	1.105	1.003	1.226	0.916	1.184	0.9	1.11	0.822	0.913	1.071	0.966	1.005	0.104478	0.9465	0.131537	0.9395	0.0282065
Isoform013595_m.16933	gamma-glutamyltranspeptidase 1-like	47.409	4.3	2	2	2	1.237	1.28	0.846	0.798	1.002	1.088	0.684	0.623	0.81	1.184	0.85	1.363	0.6535	0.0466718	0.83	0.0240964	1.2735	0.0702788
Isoform013618_m.16997	beta subunit of mitochondrial ATP synthase	62.084	14.6	7	12	6	1.013	0.829	0.825	0.802	1.112	1.258	0.814	0.967	1.098	1.348	1.517	1.569	0.8905	0.0859068	1.3075	0.160229	1.4585	0.0757628
Isoform013633_m.17043	hypothetical protein CEUSTIGMA_g4042.t1	95.203	2.5	2	2	2	1.339	1.236	1.351	0.874	0.791	0.787	1.009	0.707	0.591	0.585	0.637	0.9	0.858	0.175991	0.614	0.0374593	0.7425	0.212121
Isoform013654_m.17086	hypothetical protein MNEG_0211	74.307	5.2	3	3	2	0.566	0.586	0.63	0.724	1.488	1.599	1.113	1.235	2.629	2.362	2.729	2.209	1.174	0.0519591	2.679	0.0186637	2.2855	0.0334719
Isoform013674_m.17130	hypothetical protein CHLRE_03g169300v5	72.545	8.2	5	5	4	0.688	0.813	0.71	0.727	1.396	1.36	1.032	0.894	2.029	1.966	1.673	1.871	0.963	0.0716511	1.851	0.0961642	1.9185	0.0247589
Isoform013751_m.17242	hypothetical protein VOLCADRAFT_42855	46.27	5.6	2	2	2	1.786	1.516	0.913	0.833	0.775	0.803	0.511	0.549	0.434	0.849	0.53	0.964	0.53	0.0358491	0.482	0.0995851	0.9065	0.0634308
Isoform013762_m.17256	glutathione S-transferase	15.718	13	2	3	2	1.041	1.009	0.915	1	1.074	1.056	0.879	0.991	1.032	1.174	1.047	1.056	0.935	0.059893	1.0395	0.00721501	1.115	0.0529148
Isoform013779_m.17284	trehalose-6-phosphate synthase/phosphatase	99.981	5	4	4	4	0.91	0.995	1.09	1.067	0.956	0.993	1.198	1.072	1.051	0.877	0.998	0.931	1.135	0.0555066	1.0245	0.0258663	0.904	0.0298673
Isoform013793_m.17307	hypothetical protein TSOC_004201	38.841	8.1	2	2	2	1.591	1.362	0.99	0.951	0.845	0.77	0.622	0.698	0.531	0.854	0.565	0.81	0.66	0.0575758	0.548	0.0310219	0.832	0.0264423
Isoform013826_m.17367	hypothetical protein CEUSTIGMA_g11707.t1	66.545	5.8	3	3	3	0.808	1.011	1.009	0.744	1.155	1.049	1.249	0.736	1.429	1.145	1.038	1.41	0.9925	0.258438	1.2335	0.158492	1.2775	0.103718
Isoform013848_m.17402	sterol 14 desaturase	55.665	2	1	1	1
Isoform013873_m.17447	hypothetical protein CHLRE_06g250450v5	43.483	7.8	4	5	4	1.026	1.02	0.906	0.936	1.101	1.123	0.883	0.918	1.073	1.215	1.101	1.2	0.9005	0.0194336	1.087	0.0128795	1.2075	0.00621118
Isoform013926_m.17554	hypothetical protein GPECTOR_1g331	51.889	15	7	8	7	0.898	0.989	1.131	1.157	0.933	0.992	1.259	1.17	1.039	0.825	1.003	0.857	1.2145	0.0366406	1.021	0.0176298	0.841	0.019025
Isoform013957_m.17592	hypothetical protein CHLRE_12g496350v5	107.13	16	14	19	2	1.311	1.565	0.85	1.132	0.952	0.678	0.648	0.723	0.726	1.12	0.433	0.599	0.6855	0.0547046	0.5795	0.252804	0.8595	0.303083
Isoform013993_m.17696	hypothetical protein GPECTOR_2g1311	50.847	7.8	3	3	1
Isoform014005_m.17720	hypothetical protein CHLRE_07g352800v5	177.08	11.8	18	19	1
Isoform014038_m.17769	hypothetical protein CEUSTIGMA_g11876.t1	100.3	2.6	2	1	1
Isoform014068_m.17834	nucleolar protein, component of C/D snoRNPs	54.643	21.5	11	15	11	0.768	0.952	0.956	0.914	1.183	1.12	1.245	0.96	1.54	1.237	1.176	1.225	1.1025	0.129252	1.358	0.134021	1.231	0.00487409
Isoform014084_m.17873	hypothetical protein CEUSTIGMA_g820.t1	43.701	11.3	4	4	3	1.04	1.274	1.022	0.964	1.133	0.84	0.983	0.757	1.089	1.109	0.659	0.871	0.87	0.129885	0.874	0.245995	0.99	0.120202
Isoform014117_m.17934	uncharacterized protein	111.78	9	10	10	10	0.984	0.897	1.1	1.07	0.962	0.994	1.118	1.193	0.978	0.875	1.108	0.929	1.1555	0.0324535	1.043	0.0623202	0.902	0.0299335
Isoform014135_m.17954	hypothetical protein CEUSTIGMA_g10231.t1	82.426	10.7	8	10	8	0.649	0.577	0.922	0.875	1.339	1.414	1.421	1.516	2.063	1.452	2.451	1.616	1.4685	0.0323459	2.257	0.0859548	1.534	0.053455
Isoform014147_m.17974	hypothetical protein CEUSTIGMA_g2941.t1	19.135	21.6	3	1	1
Isoform014181_m.18039	hypothetical protein CEUSTIGMA_g8065.t1	59.157	3.8	2	2	0
Isoform014227_m.18099	A disintegrin and metalloproteinase with thrombospondin motifs 13	122.74	3.3	5	6	2	1.441	1.497	0.969	1.093	0.812	0.709	0.672	0.73	0.563	0.838	0.474	0.649	0.701	0.0413695	0.5185	0.0858245	0.7435	0.127102
Isoform014235_m.18119	hypothetical protein CHLRE_14g621400v5	47.772	3	1	2	1
Isoform014247_m.18147	50S ribosomal protein L22, chloroplast	16.969	6.5	1	3	1
Isoform014283_m.18221	hypothetical protein VOLCADRAFT_79605	46.866	11.8	5	10	1
Isoform014375_m.18379	hypothetical protein Rsub_06986	31.73	13.2	3	3	3	0.962	0.774	0.98	0.969	1.167	1.132	1.019	1.252	1.213	1.191	1.463	1.168	1.1355	0.102598	1.338	0.093423	1.1795	0.00974989
Isoform014399_m.18427	hypothetical protein VOLCADRAFT_95888	61.286	3.9	2	2	2	1.024	1.217	1.173	1.194	0.846	0.8	1.146	0.981	0.826	0.721	0.657	0.67	1.0635	0.077574	0.7415	0.113958	0.6955	0.0366643
Isoform014420_m.18460	hypothetical protein GPECTOR_6g792	53.749	7.1	3	3	3	1.565	1.296	1.011	1.169	0.778	0.696	0.646	0.902	0.497	0.77	0.537	0.595	0.774	0.165375	0.517	0.0386847	0.6825	0.128205
Isoform014437_m.18481	hypothetical protein VOLCADRAFT_74797	59.072	4.2	2	2	2	0.803	1.102	1.142	1.194	1.065	0.804	1.422	1.083	1.326	0.933	0.73	0.673	1.2525	0.135329	1.028	0.289883	0.803	0.161893
Isoform014445_m.18496	chloroplast ATP synthase gamma chain protein, partial	33.731	33.1	12	15	12	1.038	0.947	0.938	0.979	0.959	1.047	0.904	1.034	0.924	1.022	1.106	1.069	0.969	0.0670795	1.015	0.0896552	1.0455	0.0224773
Isoform014466_m.18561	hypothetical protein CHLRE_16g661700v5	24.012	28.1	4	4	4	0.998	0.856	1.057	1.026	1.093	1.025	1.059	1.199	1.095	1.034	1.197	0.999	1.129	0.0620018	1.146	0.0445026	1.0165	0.0172159
Isoform014479_m.18602	chloroplast elongation factor G	84.738	6.2	4	5	4	1.127	1.107	1.222	1.181	0.782	0.802	1.084	1.067	0.694	0.64	0.724	0.679	1.0755	0.0079033	0.709	0.0211566	0.6595	0.0295679
Isoform014522_m.9672	hypothetical protein CEUSTIGMA_g12505.t1	21.384	32	7	14	1
Isoform014563_m.9750	hypothetical protein CEUSTIGMA_g780.t1	61.514	13.9	8	10	8	1.061	1.084	1.048	1.071	0.998	0.98	0.988	0.988	0.941	0.952	0.904	0.915	0.988	0	0.9225	0.0200542	0.9335	0.0198179
Isoform014569_m.9763	hypothetical protein CEUSTIGMA_g6935.t1	111.38	5.8	6	7	6	1.132	1.106	1.138	1.122	0.804	0.922	1.005	1.014	0.71	0.707	0.834	0.822	1.0095	0.00445765	0.772	0.0803109	0.7645	0.0752126
Isoform014606_m.9830	hypothetical protein CEUSTIGMA_g4536.t1	78.026	2.7	2	2	2	1.064	0.961	1.255	1.199	0.841	0.852	1.18	1.248	0.79	0.67	0.887	0.711	1.214	0.0280066	0.8385	0.0578414	0.6905	0.0296886
Isoform014626_m.9871	hypothetical protein CHLRE_17g717050v5	112.62	10.5	10	10	1
Isoform014683_m.10001	solute symporter family protein	57.382	5	3	3	3	1.027	1.089	0.985	1.092	0.899	1.049	0.959	1.003	0.875	0.913	0.963	0.961	0.981	0.0224261	0.919	0.0478781	0.937	0.0256137
Isoform014692_m.10011	GTP-binding protein YPTC1	22.56	30.9	7	8	7	0.899	0.856	1.033	1.047	1.002	0.982	1.149	1.223	1.115	0.97	1.147	0.938	1.186	0.0311973	1.131	0.0141468	0.954	0.0167715
Isoform014749_m.10113	hypothetical protein CEUSTIGMA_g667.t1	29.682	25.8	6	7	1
Isoform014771_m.10158	hypothetical protein CEUSTIGMA_g6595.t1	48.445	4.4	2	2	2	1.169	1.038	1.177	1.125	0.941	0.787	1.007	1.084	0.805	0.799	0.758	0.7	1.0455	0.0368245	0.7815	0.0300704	0.7495	0.066044
Isoform014805_m.10205	hypothetical protein CHLRE_09g388450v5	100.76	1.9	2	2	2	1.235	1.242	0.929	0.981	0.936	0.958	0.752	0.79	0.758	1.008	0.771	0.977	0.771	0.0246433	0.7645	0.00850229	0.9925	0.0156171
Isoform014825_m.10251	hypothetical protein VOLCADRAFT_103448	119.05	21.5	20	24	1
Isoform014835_m.10259	hypothetical protein CEUSTIGMA_g3789.t1	114.74	2.5	3	3	3	1.17	1.113	1.339	1.209	0.784	0.703	1.144	1.086	0.67	0.586	0.632	0.581	1.115	0.026009	0.651	0.0291859	0.5835	0.00428449
Isoform014841_m.10268	hypothetical protein GPECTOR_7g1193	18.731	6.2	1	1	1
Isoform014885_m.10340	hypothetical protein VOLCADRAFT_103448	118.91	22.3	21	26	0
Isoform014894_m.10352	hypothetical protein VOLCADRAFT_74144	156.85	2.7	3	3	3	0.742	1.169	1.129	1.32	0.761	0.935	1.522	1.129	1.026	0.674	0.8	0.708	1.3255	0.148246	0.913	0.123768	0.691	0.024602
Isoform014916_m.10399	hypothetical protein VOLCADRAFT_60238	57.821	6	3	3	3	0.622	0.532	0.871	0.935	1.311	1.394	1.4	1.758	2.108	1.505	2.62	1.491	1.579	0.113363	2.364	0.108291	1.498	0.0046729
Isoform014950_m.10466	hypothetical protein CEUSTIGMA_g12511.t1	47.004	9.1	4	4	4	0.804	0.754	1.056	0.942	1.127	1.177	1.313	1.249	1.402	1.067	1.561	1.249	1.281	0.0249805	1.4815	0.0536618	1.158	0.0785838
Isoform014968_m.10516	DEAD box RNA helicase CiRH25, partial	74.935	3.4	2	2	2	0.625	0.727	0.662	0.598	1.434	1.615	1.059	0.823	2.294	2.166	2.221	2.701	0.941	0.125399	2.2575	0.0161683	2.4335	0.109924
Isoform014985_m.10558	uncharacterized protein	30.249	2.6	1	1	1
Isoform015016_m.10632	hypothetical protein VOLCADRAFT_75431	96.701	21	17	26	16	0.865	0.864	0.951	1.016	1.065	1.061	1.099	1.176	1.231	1.12	1.228	1.044	1.1375	0.0338462	1.2295	0.00122001	1.082	0.0351201
Isoform015043_m.10677	hypothetical protein VOLCADRAFT_104621	28.551	7.2	2	2	2	0.925	1.177	0.726	0.659	1.308	1.235	0.785	0.56	1.414	1.802	1.049	1.874	0.6725	0.167286	1.2315	0.148193	1.838	0.0195865
Isoform015049_m.10694	hypothetical protein CEUSTIGMA_g302.t1	18.4	4.7	1	1	1
Isoform015054_m.10700	hypothetical protein Rsub_06211	46.015	8.6	3	3	3	0.889	0.703	1.052	1.053	1.071	1.098	1.183	1.498	1.205	1.018	1.562	1.043	1.3405	0.117493	1.3835	0.129021	1.0305	0.01213
Isoform015067_m.10723	DNA replication factor C complex subunit 2	24.044	7.2	2	2	2	0.949	0.842	0.818	0.927	1.205	1.209	0.862	1.101	1.27	1.473	1.436	1.304	0.9815	0.121752	1.353	0.0613452	1.3885	0.060857
Isoform015135_m.10873	hypothetical protein CEUSTIGMA_g335.t1	35.019	12.7	4	4	4	0.744	0.839	1.14	1.093	0.987	0.913	1.532	1.303	1.327	0.866	1.088	0.835	1.4175	0.080776	1.2075	0.0989648	0.8505	0.0182246
Isoform015147_m.10885	alpha-adaptin	102.5	11.4	11	12	8	1.059	1.094	1.072	1.089	1.015	0.898	1.012	0.995	0.958	0.947	0.821	0.825	1.0035	0.00847035	0.8895	0.0770096	0.886	0.0688488
Isoform015163_m.10923	hypothetical protein CHLRE_07g313250v5	69.508	9	5	5	4	0.687	1.051	0.826	0.911	1.248	1.016	1.202	0.867	1.817	1.511	0.967	1.115	1.0345	0.161914	1.392	0.305316	1.313	0.1508
Isoform015209_m.11022	hypothetical protein CHLRE_16g666334v5	115.95	1.4	2	2	2	1.012	0.834	0.986	0.917	1.112	1.14	0.974	1.1	1.099	1.128	1.367	1.243	1.037	0.0607522	1.233	0.108678	1.1855	0.0485027
Isoform015256_m.11122	hypothetical protein CEUSTIGMA_g8254.t1	48.122	14.1	6	9	5	0.482	0.717	1.007	0.883	0.808	1.202	2.089	1.232	1.676	0.802	1.676	1.361	1.6605	0.258055	1.676	0	1.0815	0.258437
Isoform015297_m.11188	hypothetical protein CEUSTIGMA_g6566.t1	144.92	2.2	3	3	3	0.59	0.464	0.578	0.713	1.636	1.571	0.98	1.537	2.773	2.83	3.386	2.203	1.2585	0.221295	3.0795	0.0995291	2.5165	0.124578
Isoform015347_m.11281	p-type atpase	83.04	15	11	13	9	1.076	1.113	0.972	1.004	1.092	0.943	0.903	0.902	1.015	1.123	0.847	0.939	0.9025	0.000554017	0.931	0.0902256	1.031	0.0892338
Isoform015364_m.11303	uncharacterized protein	50.085	2.8	1	1	1
Isoform015432_m.11454	hypothetical protein VOLCADRAFT_107756	25.27	4.7	1	1	1
Isoform015433_m.11458	hypothetical protein CEUSTIGMA_g5805.t1	146.42	14.2	19	26	2	0.975	0.923	0.982	1.005	1.084	1.051	1.007	1.089	1.112	1.104	1.139	1.046	1.048	0.0391221	1.1255	0.0119947	1.075	0.0269767
Isoform015443_m.11470	developmentally regulated GTP-binding protein	41.197	11.4	4	4	4	1.143	1.05	1.068	1.013	0.887	1.05	0.934	0.965	0.776	0.831	1	1.037	0.9495	0.0163244	0.888	0.126126	0.934	0.110278
Isoform015491_m.11548	hypothetical protein CEUSTIGMA_g6819.t1	100.04	8.9	7	7	7	0.894	0.906	1.069	0.9	1.342	1.117	1.196	0.993	1.501	1.255	1.233	1.241	1.0945	0.0927364	1.367	0.0980249	1.248	0.00560897
Isoform015531_m.11640	hypothetical protein VOLCADRAFT_94569	32.646	3	1	1	1
Isoform015536_m.11647	hypothetical protein CHLRE_03g158900v5	52.434	23.5	10	12	5	1.062	0.748	0.843	1.305	1.2	0.982	0.794	1.745	1.13	1.423	1.313	0.752	1.2695	0.374557	1.2215	0.0749079	1.0875	0.308506
Isoform015577_m.11747	hypothetical protein CEUSTIGMA_g6199.t1	76.748	11.5	9	9	9	0.943	0.914	1.006	1.023	1.018	1.052	1.067	1.119	1.08	1.012	1.151	1.028	1.093	0.0237877	1.1155	0.0318243	1.02	0.00784314
Isoform015580_m.11750	hypothetical protein CEUSTIGMA_g3253.t1	35.696	4.6	1	1	1
Isoform015611_m.11798	hypothetical protein CEUSTIGMA_g10006.t1	40.215	15.2	5	4	4	0.796	0.858	1.143	1.255	1.004	0.844	1.436	1.463	1.261	0.878	0.984	0.673	1.4495	0.00931356	1.1225	0.123385	0.7755	0.132173
Isoform015660_m.11887	hypothetical protein CHLRE_15g637761v5	86.352	3.5	2	2	2	0.814	1.186	0.815	0.995	1.131	1.111	1.001	0.839	1.389	1.388	0.937	1.117	0.92	0.0880435	1.163	0.194325	1.2525	0.108184
Isoform015671_m.11917	hypothetical protein VOLCADRAFT_63040	31.017	3.9	1	1	1
Isoform015685_m.11945	hypothetical protein CHLRE_06g310100v5	56.046	3.7	1	1	1
Isoform015723_m.11996	iron-sulfur subunit of mitochondrial succinate dehydrogenase	31.456	17.5	5	6	5	1.221	1.132	0.837	0.853	1.066	1.138	0.686	0.754	0.873	1.274	1.005	1.334	0.72	0.0472222	0.939	0.0702875	1.304	0.0230061
Isoform015736_m.12025	plastid/chloroplast ribosomal protein S5	74.251	10.2	7	10	2	0.561	0.482	0.533	0.678	1.547	1.718	0.95	1.407	2.758	2.902	3.564	2.534	1.1785	0.193891	3.161	0.127491	2.718	0.0676968
Isoform015740_m.12033	hypothetical protein Rsub_00408	59.535	6.7	3	4	3	1.304	1.55	1.225	1.262	0.664	0.665	0.939	0.814	0.509	0.542	0.429	0.527	0.8765	0.0713063	0.469	0.0852878	0.5345	0.0140318
Isoform015798_m.12123	hypothetical protein CHLRE_12g501450v5	35.145	12.9	4	5	4	0.685	0.866	0.842	0.844	1.253	1.25	1.229	0.975	1.829	1.488	1.443	1.481	1.102	0.115245	1.636	0.117971	1.4845	0.0023577
Isoform015812_m.12143	hypothetical protein CEUSTIGMA_g8416.t1	18.307	6.1	1	1	1
Isoform015819_m.12176	hypothetical protein CHLRE_12g551000v5	55.158	5	2	2	2	0.715	0.651	0.714	0.697	1.142	1.751	0.999	1.071	1.597	1.599	2.69	2.512	1.035	0.0347826	2.1435	0.254957	2.0555	0.222087
Isoform015833_m.12196	hypothetical protein GPECTOR_23g157	33.891	3	1	1	1
Isoform015882_m.12279	hypothetical protein C2E21_7987	54.521	13.4	6	8	6	0.837	1.098	0.977	0.86	1.149	1.148	1.167	0.783	1.373	1.176	1.046	1.335	0.975	0.196923	1.2095	0.13518	1.2555	0.0633214
Isoform015908_m.12329	hypothetical protein CHLRE_06g289400v5	32.922	2.9	1	1	1
Isoform015949_m.12394	hypothetical protein CEUSTIGMA_g12127.t1	30.668	3.2	1	1	1
Isoform015991_m.12491	hypothetical protein CEUSTIGMA_g5805.t1	147.25	15.1	20	26	3	1.239	0.838	0.976	0.968	1.188	1	0.788	1.155	0.959	1.217	1.193	1.033	0.9715	0.188883	1.076	0.108736	1.125	0.0817778
Isoform016040_m.12642	chloroplast rubisco activase	47.299	11.6	5	5	5	0.978	0.93	0.82	1.02	0.98	1.132	0.838	1.097	1.002	1.195	1.217	1.11	0.9675	0.13385	1.1095	0.0968905	1.1525	0.0368764
Isoform016102_m.12763	hypothetical protein CEUSTIGMA_g9075.t1	46.14	15.2	7	7	6	1.062	1.025	1.208	1.109	0.834	0.882	1.137	1.082	0.785	0.69	0.86	0.795	1.1095	0.0247859	0.8225	0.0455927	0.7425	0.0707071
Isoform016133_m.12829	hypothetical protein CEUSTIGMA_g7606.t1	57.782	6.3	3	3	3	1.189	1.193	0.821	0.998	1.265	0.942	0.69	0.837	1.064	1.541	0.79	0.944	0.7635	0.0962672	0.927	0.147789	1.2425	0.240241
Isoform016139_m.12844	hypothetical protein CEUSTIGMA_g10533.t1	112.11	19.1	21	26	1
Isoform016142_m.12847	hypothetical protein CEUSTIGMA_g4808.t1	76.081	2.8	1	1	1
Isoform016145_m.12864	hypothetical protein CEUSTIGMA_g6945.t1	44.969	7.8	3	4	3	0.716	1.071	0.966	1.067	1.002	1.06	1.349	0.996	1.399	1.037	0.99	0.993	1.1725	0.150533	1.1945	0.171201	1.015	0.0216749
Isoform016180_m.12923	hypothetical protein CEUSTIGMA_g11717.t1	28.511	3.6	1	1	1
Isoform016206_m.12986	hypothetical protein GPECTOR_40g577	60.181	6.5	3	3	3	0.509	0.45	0.745	0.843	1.235	1.674	1.464	1.873	2.426	1.658	3.72	1.986	1.6685	0.122565	3.073	0.210543	1.822	0.090011
Isoform016272_m.13087	hypothetical protein CEUSTIGMA_g11536.t1	103.21	3	3	3	2	1.206	0.982	1.057	1.128	0.896	0.931	0.876	1.149	0.743	0.848	0.948	0.825	1.0125	0.134815	0.8455	0.12123	0.8365	0.0137478
Isoform016299_m.13133	hypothetical protein GPECTOR_14g143	14.943	34.3	5	7	1
Isoform016313_m.13156	30S ribosomal protein S1, chloroplastic	43.366	9.8	4	6	2	0.67	0.64	0.859	0.984	1.217	1.372	1.282	1.537	1.816	1.417	2.144	1.394	1.4095	0.0904576	1.98	0.0828283	1.4055	0.00818214
Isoform016338_m.13221	hypothetical protein CEUSTIGMA_g5730.t1	74.413	8.4	6	6	6	1.091	1.009	1.053	1.131	1.004	0.878	0.965	1.121	0.92	0.953	0.87	0.776	1.043	0.0747843	0.895	0.027933	0.8645	0.102371
Isoform016395_m.13335	hypothetical protein GPECTOR_22g832	64.895	13.3	7	6	2	1.047	0.858	1.024	1.022	1.031	1.068	0.978	1.191	0.985	1.007	1.245	1.045	1.0845	0.0982019	1.115	0.116592	1.026	0.0185185
Isoform016460_m.13446	hypothetical protein TSOC_010392	49.73	8	3	3	3	0.223	0.24	0.908	0.611	1.722	1.612	4.072	2.546	7.722	1.896	6.717	2.638	3.309	0.230583	7.2195	0.0696032	2.267	0.163652
Isoform016530_m.13582	hypothetical protein CEUSTIGMA_g3049.t1	13.244	6.7	1	1	1
Isoform016569_m.13655	zeaxanthin epoxidase	53.308	2.5	1	1	1
Isoform016583_m.13684	hypothetical protein CEUSTIGMA_g5487.t1	48.253	12.4	7	7	7	1.505	1.304	0.891	0.87	0.836	0.988	0.592	0.667	0.555	0.938	0.758	1.136	0.6295	0.0595711	0.6565	0.154608	1.037	0.0954677
Isoform016617_m.13760	26S proteasome regulatory subunit	39.818	15	5	5	5	0.462	0.617	0.876	0.888	1.378	1.373	1.896	1.439	2.983	1.573	2.225	1.546	1.6675	0.137031	2.604	0.145545	1.5595	0.00865662
Isoform016643_m.13827	component of oligomeric golgi complex 1	143.11	1.4	2	2	2	0.988	0.983	1.086	1.051	0.889	1.085	1.099	1.069	0.9	0.819	1.104	1.032	1.084	0.0138376	1.002	0.101796	0.9255	0.115073
Isoform016686_m.13906	hypothetical protein CHLRE_14g614900v5	78.888	6.6	5	5	5	0.973	0.935	1.074	1.046	0.932	1.031	1.104	1.119	0.958	0.868	1.103	0.986	1.1115	0.00674764	1.0305	0.0703542	0.927	0.0636462
Isoform016702_m.13970	hypothetical protein CEUSTIGMA_g12125.t1	52.993	3.8	2	2	2	1.12	1.052	1.192	1.126	0.912	0.819	1.064	1.07	0.814	0.765	0.779	0.727	1.067	0.00281162	0.7965	0.0219711	0.746	0.0254692
Isoform016736_m.14038	NADH:ubiquinone oxidoreductase 51 kDa subunit	47.629	11.8	5	6	5	1.324	1.152	0.949	0.924	0.884	1.023	0.717	0.802	0.668	0.932	0.888	1.107	0.7595	0.0559579	0.778	0.141388	1.0195	0.0858264
Isoform016745_m.14055	hypothetical protein CEUSTIGMA_g6218.t1	22.952	4.2	1	1	1
Isoform016879_m.14347	monooxygenase	51.859	5	2	2	2	0.632	0.812	0.863	0.775	1.414	1.286	1.366	0.954	2.237	1.638	1.584	1.659	1.16	0.177586	1.9105	0.170898	1.6485	0.00636943
Isoform016885_m.14357	hypothetical protein CHLRE_17g725350v5	29.955	3.5	1	1	1
Isoform016915_m.14413	hypothetical protein VOLCADRAFT_118128	23.75	10.5	2	2	2	0.92	1.07	1.088	1.162	0.866	1.006	1.183	1.086	0.941	0.796	0.94	0.866	1.1345	0.0427501	0.9405	0.000531632	0.831	0.0421179
Isoform017001_m.14617	hypothetical protein CEUSTIGMA_g1290.t1	33.109	11.6	4	4	4	0.775	0.689	0.816	0.902	1.325	1.295	1.053	1.309	1.71	1.624	1.88	1.436	1.181	0.108383	1.795	0.0473538	1.53	0.0614379
Isoform017054_m.14715	hypothetical protein CEUSTIGMA_g11821.t1	111.59	18.1	19	23	1
Isoform017073_m.14746	hypothetical protein GPECTOR_6g487	56.314	2.5	1	1	1
Isoform017109_m.14824	hypothetical protein CEUSTIGMA_g1284.t1	41.257	5.8	2	1	1
Isoform017138_m.14878	hypothetical protein CEUSTIGMA_g5315.t1	33.138	3	1	1	1
Isoform017150_m.14901	hypothetical protein CHLRE_02g108250v5	70.324	7.5	5	5	5	0.833	0.95	0.932	0.934	1.157	1.218	1.119	0.983	1.389	1.241	1.282	1.304	1.051	0.0647003	1.3355	0.0400599	1.2725	0.0247544
Isoform017171_m.14945	hypothetical protein CHLRE_08g362450v5	81.002	9.3	7	7	7	0.866	0.754	1.023	1.092	0.914	1.26	1.181	1.448	1.055	0.893	1.671	1.154	1.3145	0.10156	1.363	0.225972	1.0235	0.127504
Isoform017232_m.15042	hypothetical protein VOLCADRAFT_79927	87.841	20.9	16	21	3	0.576	0.543	0.914	0.807	1.344	1.454	1.587	1.486	2.333	1.47	2.678	1.802	1.5365	0.0328669	2.5055	0.0688485	1.636	0.101467
Isoform017260_m.15109	hypothetical protein CEUSTIGMA_g2586.t1	40.195	35.7	12	17	3	1.177	1.468	1.101	0.865	0.901	0.809	0.935	0.589	0.766	0.818	0.551	0.935	0.762	0.227034	0.6585	0.16325	0.8765	0.0667427
Isoform017262_m.15112	hypothetical protein CHLRE_01g011100v5	74.662	6.3	4	5	4	1.205	1.195	0.918	0.933	0.997	1.016	0.762	0.781	0.827	1.086	0.85	1.089	0.7715	0.0123137	0.8385	0.013715	1.0875	0.00137931
Isoform017305_m.15179	hypothetical protein CEUSTIGMA_g8275.t1	49.281	2.6	1	1	1
Isoform017312_m.15189	hypothetical protein CEUSTIGMA_g7149.t1	55.042	14.5	7	8	7	0.805	0.747	0.883	0.883	1.243	1.233	1.097	1.182	1.544	1.408	1.651	1.396	1.1395	0.0372971	1.5975	0.0334898	1.402	0.0042796
Isoform017339_m.15239	hypothetical protein GPECTOR_18g186	19.742	7.3	1	1	1
Isoform017426_m.15422	hypothetical protein GPECTOR_35g901	116.89	4.3	6	6	6	0.837	0.902	1.05	1.104	1.011	1.032	1.254	1.224	1.208	0.963	1.144	0.935	1.239	0.0121065	1.176	0.0272109	0.949	0.0147524
Isoform017468_m.15510	uncharacterized protein	42.603	6.9	2	2	1
Isoform017611_m.15744	Glyceraldehyde-3-phosphate dehydrogenase 3	23.985	3.6	1	1	1
Isoform017619_m.15759	sterol sensing 5-transmembrane protein	88.814	10.2	8	10	0
Isoform017660_m.15836	hypothetical protein CHLRE_07g338350v5	67.245	5.2	3	3	1
Isoform017670_m.15868	hypothetical protein GPECTOR_9g699	106.42	6.6	6	6	1
Isoform017694_m.15912	hypothetical protein GPECTOR_8g262	23.943	21.3	4	4	2	1.057	0.963	1.026	0.91	1.079	1.051	0.971	0.945	1.021	1.052	1.091	1.155	0.958	0.0135699	1.056	0.0331439	1.1035	0.0466697
Isoform017708_m.15925	hypothetical protein GPECTOR_57g453	68.674	6.9	4	4	4	0.936	0.983	1.165	1.067	1.014	0.9	1.245	1.085	1.083	0.87	0.916	0.843	1.165	0.0686695	0.9995	0.0835418	0.8565	0.0157618
Isoform017717_m.15948	hypothetical protein CEUSTIGMA_g2316.t1	27.237	13.1	3	4	3	0.903	0.708	0.827	0.953	1.187	1.145	0.916	1.346	1.315	1.435	1.617	1.201	1.131	0.190097	1.466	0.103001	1.318	0.0887709
Isoform017723_m.15954	hypothetical protein CEUSTIGMA_g5679.t1	76.184	15.2	8	8	1
Isoform017748_m.15986	hypothetical protein CHLRE_03g174050v5	165.09	7.2	11	11	11	0.858	0.794	0.891	0.938	1.177	1.224	1.038	1.181	1.372	1.321	1.542	1.305	1.1095	0.0644434	1.457	0.0583391	1.313	0.00609292
Isoform017786_m.16054	hypothetical protein CEUSTIGMA_g5772.t1	113.46	9	9	9	0
Isoform017888_m.16258	hypothetical protein CEUSTIGMA_g5873.t1	28.64	29.8	11	19	11	0.877	0.897	1.133	0.959	0.931	1.05	1.292	1.069	1.062	0.822	1.171	1.095	1.1805	0.0944515	1.1165	0.0488133	0.9585	0.14241
Isoform017949_m.16363	hypothetical protein CHLRE_12g544114v5	26.79	8.3	2	2	1
Isoform017960_m.16389	hypothetical protein CEUSTIGMA_g12262.t1	44.375	12.4	4	4	2	1.347	1.338	1.267	1.023	0.722	0.739	0.941	0.765	0.536	0.57	0.552	0.722	0.853	0.103165	0.544	0.0147059	0.646	0.117647
Isoform017975_m.16449	hypothetical protein CEUSTIGMA_g7008.t1	91.221	9.4	6	6	0
Isoform018052_m.16596	hypothetical protein CHLRE_10g465850v5	94.553	2.2	2	2	2	0.787	0.806	0.852	0.967	1.291	1.176	1.083	1.2	1.64	1.515	1.459	1.216	1.1415	0.0512484	1.5495	0.0584059	1.3655	0.109484
Isoform018115_m.16738	hypothetical protein CEUSTIGMA_g136.t1	45.886	6.2	3	3	3	1.048	1.068	1.138	1.084	0.933	0.904	1.086	1.015	0.89	0.82	0.846	0.834	1.0505	0.0337934	0.868	0.0253456	0.827	0.00846433
Isoform018157_m.16818	hypothetical protein GPECTOR_22g832	67.603	11.2	6	5	1
Isoform018163_m.16825	hypothetical protein MNEG_0211	66.058	19.3	11	10	0
Isoform018172_m.16837	hypothetical protein CEUSTIGMA_g8242.t1	34.139	5.7	1	1	1
Isoform018182_m.16864	uncharacterized protein	36.393	9.8	2	2	2	0.55	0.951	1.107	1.139	1.067	1.084	2.013	1.198	1.94	0.964	1.14	0.952	1.6055	0.253815	1.54	0.25974	0.958	0.00626305
Isoform018215_m.16935	hypothetical protein CEUSTIGMA_g2494.t1	38.987	18.2	5	6	4	1.364	1.174	0.906	1.041	0.899	0.903	0.664	0.887	0.659	0.992	0.769	0.867	0.7755	0.143778	0.714	0.0770308	0.9295	0.0672405
Isoform018265_m.17019	hypothetical protein CEUSTIGMA_g13055.t1	54.225	20.2	8	12	8	1.522	1.442	1.144	1.137	0.605	0.627	0.752	0.788	0.398	0.529	0.435	0.551	0.77	0.0233766	0.4165	0.0444178	0.54	0.0203704
Isoform018350_m.17187	hypothetical protein GPECTOR_11g253	118.47	15.6	15	27	3	1.011	1.066	1.014	1.12	0.984	0.91	1.003	1.051	0.973	0.97	0.854	0.812	1.027	0.023369	0.9135	0.0651341	0.891	0.0886644
Isoform018387_m.17286	hypothetical protein CEUSTIGMA_g7807.t1	40.539	6	2	2	2	1.081	0.962	1.004	0.952	0.975	1.116	0.929	0.99	0.902	0.971	1.16	1.172	0.9595	0.0317874	1.031	0.125121	1.0715	0.0937937
Isoform018388_m.17297	hypothetical protein GPECTOR_40g590	43.253	12.3	5	5	5	1.101	1.252	1.121	0.885	0.891	0.884	1.018	0.707	0.809	0.795	0.706	0.999	0.8625	0.18029	0.7575	0.0679868	0.897	0.113712
Isoform018457_m.17438	hypothetical protein VOLCADRAFT_105807	50.843	3.9	2	2	2	1.167	0.834	0.566	1.231	1.558	0.751	0.485	1.476	1.335	2.753	0.9	0.61	0.9805	0.505354	1.1175	0.194631	1.6815	0.637229
Isoform018482_m.17501	hypothetical protein GPECTOR_122g449	57.021	6.5	3	3	1
Isoform018483_m.17502	hypothetical protein GPECTOR_122g449	90.737	4.8	4	4	0
Isoform018486_m.17505	hypothetical protein CEUSTIGMA_g2536.t1	96.618	5.4	4	6	4	0.81	1.189	1.172	1.026	1.089	0.984	1.447	0.863	1.344	0.929	0.828	0.959	1.155	0.252814	1.086	0.237569	0.944	0.0158898
Isoform018557_m.17645	hypothetical protein GPECTOR_24g250	16.545	15.5	2	2	2	1.422	0.804	0.752	1.042	1.267	0.895	0.529	1.296	0.891	1.685	1.113	0.859	0.9125	0.420274	1.002	0.110778	1.272	0.324686
Isoform018631_m.17789	hypothetical protein CEUSTIGMA_g8143.t1	54.478	7.8	3	3	1
Isoform018651_m.17821	hypothetical protein CEUSTIGMA_g7119.t1	102.44	12.2	10	11	9	0.929	0.681	0.912	0.972	1.214	1.177	0.982	1.427	1.307	1.331	1.728	1.211	1.2045	0.184724	1.5175	0.138715	1.271	0.0472069
Isoform018657_m.17841	hypothetical protein AXG93_523s1250	70.644	5.6	4	5	4	0.999	0.823	0.681	0.753	1.283	1.372	0.682	0.915	1.284	1.884	1.667	1.822	0.7985	0.145899	1.4755	0.129787	1.853	0.0167296
Isoform018770_m.18090	hypothetical protein CHLRE_05g232002v5	39.653	3.6	1	1	1
Isoform018870_m.18311	hypothetical protein GPECTOR_41g677	35.679	3.2	1	1	1
Isoform018878_m.18315	hypothetical protein CEUSTIGMA_g583.t1	30.928	14.1	5	6	5	1.477	1.594	1.174	1.03	0.659	0.61	0.795	0.646	0.446	0.561	0.383	0.592	0.7205	0.1034	0.4145	0.0759952	0.5765	0.0268864
Isoform018881_m.18321	hypothetical protein VOLCADRAFT_102805	73.357	3.8	3	2	2	0.827	0.79	0.853	0.86	1.14	1.382	1.031	1.089	1.378	1.336	1.749	1.607	1.06	0.0273585	1.5635	0.118644	1.4715	0.0920829
Isoform018896_m.18355	hypothetical protein VOLCADRAFT_82001	47.329	13.6	6	7	1
Isoform018915_m.18385	hypothetical protein CEUSTIGMA_g474.t1	39.247	4	1	1	1
Isoform018968_m.18517	hypothetical protein CEUSTIGMA_g8129.t1	78.606	2.5	2	2	2	1.107	1.536	0.959	0.832	0.889	1.002	0.866	0.542	0.803	0.927	0.652	1.204	0.704	0.230114	0.7275	0.10378	1.0655	0.129986
Isoform019007_m.18574	putative ribose-5-phosphate isomerase	28.746	6.7	2	2	2	0.88	0.931	0.896	0.849	1.213	1.19	1.018	0.912	1.378	1.354	1.278	1.402	0.965	0.0549223	1.328	0.0376506	1.378	0.0174165
Isoform019058_m.18651	hypothetical protein VOLCADRAFT_105550	53.023	11	5	5	5	1.142	1.167	1.238	1.049	0.749	0.831	1.084	0.899	0.656	0.605	0.712	0.792	0.9915	0.093293	0.684	0.0409357	0.6985	0.133858
Isoform019063_m.18658	hypothetical protein CEUSTIGMA_g8615.t1	101.47	2.3	2	2	2	1.052	0.892	1.17	0.903	1.156	0.913	1.112	1.012	1.099	0.988	1.024	1.011	1.062	0.047081	1.0615	0.0353274	0.9995	0.0115058
Isoform019156_m.18851	hypothetical protein GPECTOR_65g210	24.286	9.4	2	6	1
Isoform019188_m.18911	hypothetical protein CEUSTIGMA_g12010.t1	19.817	10.9	2	2	2	1.252	1.125	1.151	1.074	0.833	0.855	0.919	0.955	0.665	0.724	0.76	0.796	0.937	0.0192102	0.7125	0.0666667	0.76	0.0473684
Isoform019196_m.18923	actin-like protein	41.369	34.1	11	17	10	0.841	0.879	0.979	1.056	1.052	1.073	1.164	1.201	1.251	1.075	1.221	1.016	1.1825	0.0156448	1.236	0.0121359	1.0455	0.0282162
Isoform019201_m.18948	predicted protein	16.603	13.5	2	4	2	1.082	0.93	1.282	1.195	0.779	0.85	1.185	1.285	0.72	0.608	0.914	0.711	1.235	0.0404858	0.817	0.118727	0.6595	0.0780895
Isoform019235_m.19021	hypothetical protein CHLRE_12g517900v5	114.66	13.7	13	14	13	0.898	0.951	0.885	0.918	1.184	1.122	0.986	0.965	1.318	1.338	1.18	1.222	0.9755	0.0107637	1.249	0.0552442	1.28	0.0453125
Isoform019255_m.19049	putative ferric-chelate reductase 1	44.329	12.4	3	8	3	1.292	1.153	0.614	0.88	1.08	1.093	0.475	0.763	0.836	1.759	0.948	1.242	0.619	0.232633	0.892	0.0627803	1.5005	0.172276
Isoform019277_m.19114	predicted protein	23.453	3.4	1	2	1
Isoform019353_m.19258	hypothetical protein KFL_009390010	27.434	8.5	2	3	2	1.254	1.168	1.019	1.029	0.901	0.918	0.813	0.881	0.719	0.884	0.786	0.892	0.847	0.0401417	0.7525	0.0445183	0.888	0.0045045
Isoform019396_m.19337	hypothetical protein CEUSTIGMA_g560.t1	107.11	9.3	10	12	10	1.185	1.238	1.175	1.183	0.819	0.735	0.992	0.956	0.691	0.697	0.594	0.621	0.974	0.0184805	0.6425	0.0754864	0.659	0.0576631
Isoform019487_m.19501	hypothetical protein GPECTOR_7g1029	44.658	2.4	1	1	1
Isoform019504_m.19529	hypothetical protein CHLRE_14g632767v5	24.047	7.9	2	2	2	0.911	0.976	1.02	1.026	1.055	1.054	1.12	1.051	1.158	1.034	1.08	1.027	1.0855	0.0317826	1.119	0.0348525	1.0305	0.00339641
Isoform019506_m.19531	hypothetical protein VOLCADRAFT_86632	50.205	9.4	4	4	4	0.753	0.813	0.733	0.787	1.338	1.408	0.973	0.968	1.777	1.825	1.732	1.789	0.9705	0.00257599	1.7545	0.0128242	1.807	0.00996126
Isoform019553_m.19602	hypothetical protein CEUSTIGMA_g6852.t1	28.559	7	2	2	2	0.812	0.924	0.755	0.874	1.248	1.29	0.93	0.946	1.537	1.653	1.396	1.476	0.938	0.00852878	1.4665	0.0480736	1.5645	0.0565676
Isoform019581_m.19649	hypothetical protein GPECTOR_62g880	146.4	23.7	31	49	1
Isoform019587_m.19652	hypothetical protein GPECTOR_62g880	144.62	24	31	49	0
Isoform019604_m.19689	hypothetical protein CHLRE_17g730150v5	85.503	5.9	3	3	2	1.086	1.166	1.04	0.98	0.89	0.853	0.958	0.84	0.82	0.856	0.732	0.87	0.899	0.0656285	0.776	0.056701	0.863	0.00811124
Isoform019608_m.19714	predicted protein, partial	43.228	5.2	2	2	2	1.457	1.148	1.177	1.068	0.785	0.765	0.808	0.93	0.539	0.667	0.666	0.716	0.869	0.0701956	0.6025	0.105394	0.6915	0.0354302
Isoform019638_m.19771	uncharacterized protein	12.565	10.6	1	1	1
Isoform019670_m.19824	predicted protein	48.417	12.8	4	4	2	1.486	1.382	0.848	1.11	0.91	0.742	0.571	0.803	0.612	1.073	0.537	0.668	0.687	0.16885	0.5745	0.0652742	0.8705	0.232625
Isoform019703_m.19883	hypothetical protein CEUSTIGMA_g3755.t1	87.933	8.7	6	5	4	1.176	1.175	1.224	0.977	0.766	0.834	1.041	0.831	0.651	0.626	0.71	0.854	0.936	0.112179	0.6805	0.0433505	0.74	0.154054
Isoform019729_m.19939	hypothetical protein TSOC_007002	40.091	13.8	5	5	1
Isoform019777_m.20067	hypothetical protein GPECTOR_86g376	118.62	1.9	2	1	0
Isoform019784_m.20074	ABC transporter G family member 2	61.995	10.3	5	7	1
Isoform019851_m.20189	hypothetical protein CEUSTIGMA_g9269.t1	102.38	1	1	1	1
Isoform019857_m.20195	hypothetical protein CHLRE_12g511600v5	103.76	1.9	2	2	2	0.546	0.935	0.859	1.041	1.172	1.275	1.573	1.113	2.147	1.364	1.364	1.225	1.343	0.171258	1.7555	0.223013	1.2945	0.0536887
Isoform019893_m.20253	Signal peptide, CUB and EGF-likedomain-containing protein 3 Flags: Precursor	41.165	8.9	3	4	3	1.733	1.977	0.882	1.065	0.539	0.449	0.509	0.539	0.311	0.611	0.227	0.422	0.524	0.028626	0.269	0.156134	0.5165	0.182962
Isoform019925_m.20325	hypothetical protein CHLRE_10g465550v5	77.582	4.7	3	4	2	1.018	0.792	0.997	0.905	0.998	0.967	0.979	1.143	0.98	1.001	1.221	1.069	1.061	0.0772856	1.1005	0.109496	1.035	0.0328502
Isoform019951_m.20371	hypothetical protein CHLRE_17g725950v5	52.518	9.2	4	4	2	1.261	1.113	1.279	1.172	0.738	0.763	1.014	1.053	0.585	0.577	0.686	0.651	1.0335	0.0188679	0.6355	0.079465	0.614	0.0602606
Isoform019955_m.20375	hypothetical protein GPECTOR_11g336	72.43	7.6	3	4	3	1.084	0.799	0.894	0.83	1.279	1.081	0.825	1.039	1.18	1.431	1.353	1.302	0.932	0.114807	1.2665	0.0682985	1.3665	0.0472009
Isoform019958_m.20379	cytochrome P450	37.768	3.4	1	1	1
Isoform019961_m.20388	hypothetical protein CEUSTIGMA_g4779.t1	60.135	10.7	6	6	6	1.087	1.138	1.118	1.105	0.867	0.9	1.029	0.971	0.798	0.775	0.791	0.814	1	0.029	0.7945	0.00440529	0.7945	0.0245437
Isoform019976_m.20412	hypothetical protein CEUSTIGMA_g6836.t1	77.009	9.4	6	6	3	0.728	0.79	1.093	0.96	1.331	1.297	1.501	1.215	1.828	1.218	1.642	1.351	1.358	0.105302	1.735	0.0536023	1.2845	0.0517711
Isoform020011_m.20486	hypothetical protein CEUSTIGMA_g9004.t1	90.596	9	7	9	0
Isoform020069_m.20588	hypothetical protein GPECTOR_9g699	89.181	6.8	5	4	0
Isoform020124_m.20686	hypothetical protein CHLRE_09g407300v5	71.128	1.4	1	1	1
Isoform020214_m.20830	hypothetical protein GPECTOR_51g678	46.339	4.5	2	2	2	1.302	0.94	1.114	1.096	0.952	0.834	0.856	1.166	0.731	0.855	0.887	0.761	1.011	0.153314	0.809	0.0964153	0.808	0.0581683
Isoform020228_m.20859	hypothetical protein CEUSTIGMA_g12529.t1	147.48	1.5	2	1	1
Isoform020230_m.20861	hypothetical protein CEUSTIGMA_g9635.t1	72.431	12.4	8	12	8	1.18	1.028	1.105	1.093	0.85	0.934	0.936	1.063	0.72	0.769	0.909	0.855	0.9995	0.0635318	0.8145	0.116022	0.812	0.0529557
Isoform020297_m.20943	hypothetical protein VOLCADRAFT_109718	33.777	9.4	3	3	3	1.267	1.023	1.136	1.134	0.811	0.815	0.897	1.109	0.64	0.714	0.797	0.719	1.003	0.105683	0.7185	0.109255	0.7165	0.00348918
Isoform020312_m.20965	hypothetical protein VOLCADRAFT_108919	87.559	18.2	14	17	14	1.237	1.261	1.047	1.039	0.916	0.907	0.846	0.824	0.741	0.875	0.719	0.873	0.835	0.0131737	0.73	0.0150685	0.874	0.00114416
Isoform020371_m.21078	threonine synthase	39.477	8.7	3	3	2	0.873	1.122	0.993	0.886	1.021	1.109	1.137	0.79	1.17	1.028	0.988	1.252	0.9635	0.180073	1.079	0.0843373	1.14	0.0982456
Isoform020382_m.21091	hypothetical protein GPECTOR_11g253	127.02	13.8	14	25	0
Isoform020442_m.21178	hypothetical protein GPECTOR_18g94	21.715	8.2	2	2	2	1.15	1.106	1.121	1.158	0.787	0.916	0.975	1.047	0.684	0.702	0.828	0.791	1.011	0.0356083	0.756	0.0952381	0.7465	0.0596115
Isoform020466_m.21219	hypothetical protein GPECTOR_35g846	47.829	5.6	2	2	2	1.282	1.239	0.836	0.764	1.194	0.951	0.652	0.617	0.931	1.428	0.768	1.245	0.6345	0.0275808	0.8495	0.0959388	1.3365	0.0684624
Isoform020493_m.21274	hypothetical protein GPECTOR_5g196	76.766	8.4	6	6	6	0.816	0.666	0.79	0.837	1.392	1.289	0.968	1.257	1.706	1.762	1.935	1.54	1.1125	0.129888	1.8205	0.0628948	1.651	0.067232
Isoform020497_m.21285	hypothetical protein CEUSTIGMA_g3176.t1	43.996	8	3	6	3	0.441	0.673	1.031	1.073	1.074	1.359	2.338	1.594	2.435	1.042	2.019	1.267	1.966	0.189217	2.227	0.0933992	1.1545	0.0974448
Isoform020509_m.21302	hypothetical protein CEUSTIGMA_g11301.t1	83.951	1	1	1	1
Isoform020510_m.21303	hypothetical protein CEUSTIGMA_g8993.t1	63.001	2.8	1	1	1
Isoform020536_m.21349	hypothetical protein CEUSTIGMA_g4285.t1	35.325	11	2	4	0
Isoform020545_m.21362	hypothetical protein CEUSTIGMA_g8496.t1	75.04	4.2	3	3	3	0.827	0.883	0.828	0.862	1.26	1.277	1.001	0.976	1.524	1.522	1.446	1.481	0.9885	0.0126454	1.485	0.0262626	1.5015	0.013653
Isoform020621_m.21477	hypothetical protein VOLCADRAFT_103448	118.92	22.3	21	26	1
Isoform020634_m.21504	hypothetical protein GPECTOR_19g332	66.355	3.9	2	2	2	0.841	1.229	1.088	1.042	1.038	0.903	1.294	0.848	1.234	0.954	0.735	0.867	1.071	0.208217	0.9845	0.253428	0.9105	0.0477759
Isoform020642_m.21528	hypothetical protein GPECTOR_11g73	29.946	4.9	1	1	1
Isoform020657_m.21552	hypothetical protein CHLRE_08g373300v5	89.122	3.3	3	3	3	1.087	1.104	0.884	1.045	1.1	1.107	0.813	0.947	1.012	1.244	1.003	1.059	0.88	0.0761364	1.0075	0.0044665	1.1515	0.08033
Isoform020688_m.21609	hypothetical protein CEUSTIGMA_g4901.t1	16.815	27.2	5	5	5	0.528	0.789	0.939	0.953	1.175	1.125	1.778	1.208	2.225	1.251	1.426	1.18	1.493	0.190891	1.8255	0.218844	1.2155	0.0292061
Isoform020732_m.21721	hypothetical protein CEUSTIGMA_g10375.t1	37.799	2.7	1	1	1
Isoform020744_m.21740	hypothetical protein CEUSTIGMA_g4749.t1	96.58	16.4	14	19	1
Isoform020759_m.21773	hypothetical protein VOLCADRAFT_120710	15.855	5.1	1	1	1
Isoform020922_m.22080	NAD(P)-binding protein	18.023	4.6	1	1	1
Isoform020932_m.22095	hypothetical protein CHLRE_03g177200v5	29.473	3.9	1	1	1
Isoform020939_m.22112	hypothetical protein CEUSTIGMA_g6340.t1	13.164	29.8	3	5	3	0.886	1.181	0.892	0.779	1.259	1.368	1.007	0.66	1.421	1.411	1.158	1.756	0.8335	0.208158	1.2895	0.101978	1.5835	0.108936
Isoform020964_m.22144	hypothetical protein GPECTOR_68g347	28.705	21.1	5	7	0
Isoform020980_m.22168	hypothetical protein CHLRE_02g145100v5	118.47	18.6	21	33	1
Isoform021135_m.22483	hypothetical protein CHLRE_06g267750v5	65.71	4.4	3	4	3	1.443	1.475	1.306	1.372	0.474	0.488	0.905	0.93	0.328	0.363	0.331	0.356	0.9175	0.013624	0.3295	0.00455235	0.3595	0.00973574
Isoform021256_m.18691	predicted protein	60.446	1.5	1	1	1
Isoform021268_m.18710	elongation factor P	24.475	4.5	1	1	1
Isoform021284_m.18735	hypothetical protein VOLCADRAFT_104659	63.668	4.8	3	3	3	1.334	1.333	1.144	1.037	0.821	0.735	0.858	0.778	0.615	0.718	0.551	0.709	0.818	0.0488998	0.583	0.0548885	0.7135	0.00630694
Isoform021294_m.18738	hypothetical protein CHLRE_16g682369v5	149.85	4.4	6	8	2	0.75	0.717	0.727	0.787	1.281	1.492	0.969	1.098	1.708	1.762	2.081	1.896	1.0335	0.0624093	1.8945	0.0984429	1.829	0.036632
Isoform021304_m.18766	hypothetical protein GPECTOR_6g883	44.555	9.2	4	4	4	0.949	0.964	1.102	0.967	0.978	1.104	1.161	1.003	1.031	0.887	1.145	1.142	1.082	0.0730129	1.088	0.0523897	1.0145	0.125678
Isoform021322_m.18801	hypothetical protein GPECTOR_5phG20	36.733	2.8	1	1	1
Isoform021373_m.18921	hypothetical protein CEUSTIGMA_g6349.t1	48.646	5.6	2	2	2	1.138	0.971	1.078	1.053	0.959	0.959	0.947	1.084	0.843	0.89	0.988	0.911	1.0155	0.0674545	0.9155	0.0791917	0.9005	0.0116602
Isoform021377_m.18926	myo-inositol-1(or 4)-monophosphatase	20.292	4.1	1	1	1
Isoform021394_m.18945	hypothetical protein CEUSTIGMA_g9543.t1	60.738	11	7	8	7	1.182	1.082	1.105	1.048	0.877	0.853	0.935	0.969	0.742	0.794	0.788	0.814	0.952	0.0178571	0.765	0.0300654	0.804	0.0124378
Isoform021439_m.19027	hypothetical protein CHLRE_14g618900v5	82.283	1.6	1	1	1
Isoform021468_m.19086	hypothetical protein CHLRE_04g220850v5	81.226	5.2	4	3	3	0.884	0.904	0.718	0.795	1.231	1.33	0.812	0.879	1.393	1.714	1.471	1.673	0.8455	0.0396215	1.432	0.0272346	1.6935	0.0121051
Isoform021477_m.19096	hypothetical protein CEUSTIGMA_g3303.t1	73.118	18.3	12	16	12	0.738	0.887	0.871	0.841	1.296	1.269	1.18	0.948	1.756	1.488	1.431	1.509	1.064	0.109023	1.5935	0.101977	1.4985	0.00700701
Isoform021478_m.19097	chaperonin complex component	57.093	6.5	4	4	4	0.91	1.091	0.988	0.882	0.973	1.115	1.086	0.808	1.069	0.985	1.022	1.264	0.947	0.146779	1.0455	0.0224773	1.1245	0.124055
Isoform021484_m.19108	hypothetical protein MNEG_14287	24.636	8.3	1	1	1
Isoform021495_m.19146	geranylgeranyl pyrophosphate synthase GGPPS3	28.104	7.3	2	2	2	1.319	1.118	1.138	1.11	0.8	0.836	0.863	0.993	0.607	0.703	0.748	0.753	0.928	0.0700431	0.6775	0.104059	0.728	0.0343407
Isoform021519_m.19196	hypothetical protein VOLCADRAFT_88109	252.84	4	9	9	9	1.268	1.203	1.156	1.217	0.723	0.746	0.912	1.012	0.57	0.625	0.62	0.613	0.962	0.0519751	0.595	0.0420168	0.619	0.00969305
Isoform021545_m.19232	hypothetical protein VOLCADRAFT_109155	47.774	8.1	4	5	4	0.889	0.865	0.879	0.853	1.211	1.164	0.989	0.986	1.362	1.378	1.346	1.365	0.9875	0.00151899	1.354	0.00590842	1.3715	0.00473934
Isoform021610_m.19377	hypothetical protein CHLRE_01g029750v5	76.115	17.1	8	9	2	1.022	1.021	1.249	1.379	0.909	0.687	1.222	1.351	0.889	0.728	0.673	0.498	1.2865	0.050136	0.781	0.138284	0.613	0.187602
Isoform021613_m.19382	hypothetical protein GPECTOR_85g345	193.36	1.3	3	3	3	1.123	0.754	1.502	1.303	0.741	0.803	1.337	1.728	0.66	0.493	1.065	0.616	1.5325	0.127569	0.8625	0.234783	0.5545	0.110911
Isoform021643_m.19454	hypothetical protein CHLRE_07g338350v5	28.859	12.2	3	3	1
Isoform021659_m.19474	RING finger protein	28.554	3.9	1	1	1
Isoform021731_m.19662	hypothetical protein Rsub_09926	56.706	2	1	1	1
Isoform021784_m.19745	intramembrane metalloprotease	18.621	6.7	1	1	1
Isoform021829_m.19853	hypothetical protein CHLRE_01g017200v5	62.074	1.7	1	1	1
Isoform021841_m.19881	diaminopimelate decarboxylase chloroplastic-like	44.145	5.2	2	2	2	1.059	1.226	0.967	0.986	1.034	0.936	0.913	0.804	0.976	1.069	0.763	0.949	0.8585	0.0634828	0.8695	0.122484	1.009	0.0594648
Isoform021873_m.19943	hypothetical protein APUTEX25_005184	12.018	18.3	2	4	2	1.338	1.115	1.198	1.188	0.805	0.663	0.895	1.065	0.602	0.672	0.595	0.558	0.98	0.0867347	0.5985	0.00584795	0.615	0.0926829
Isoform021885_m.19961	hypothetical protein VOLCADRAFT_90413	25.918	10.6	2	2	2	1.367	1.131	0.483	0.755	1.254	1.199	0.353	0.668	0.917	2.596	1.06	1.588	0.5105	0.308521	0.9885	0.0723318	2.092	0.240918
Isoform021925_m.20016	PsaB RNA binding protein	31.468	7.7	2	2	2	1.01	1.113	1.116	1.114	0.914	0.91	1.105	1.001	0.905	0.819	0.818	0.817	1.053	0.0493827	0.8615	0.0504933	0.818	0.00122249
Isoform021928_m.20024	uncharacterized protein	30.005	10.1	2	2	2	0.791	0.525	1.676	1.348	0.84	0.773	2.119	2.568	1.062	0.501	1.472	0.573	2.3435	0.0957969	1.267	0.1618	0.537	0.0670391
Isoform021948_m.20056	hypothetical protein VOLCADRAFT_77661	64.322	12.8	7	9	7	1.164	1.078	1.115	1.15	0.852	0.822	0.958	1.067	0.732	0.764	0.763	0.715	1.0125	0.0538272	0.7475	0.0207358	0.7395	0.0331305
Isoform021974_m.20122	hypothetical protein CEUSTIGMA_g5074.t1	51.422	21.8	10	12	10	0.674	0.661	0.822	0.747	1.404	1.373	1.22	1.13	2.083	1.708	2.077	1.838	1.175	0.0382979	2.08	0.00144231	1.773	0.036661
Isoform022010_m.20212	hypothetical protein GPECTOR_55g281	51.028	20.6	10	12	10	0.828	0.838	1.091	0.981	1.042	1.106	1.318	1.171	1.258	0.955	1.32	1.127	1.2445	0.0590599	1.289	0.0240497	1.041	0.0826129
Isoform022017_m.20221	uncharacterized protein	145.55	2.5	3	3	3	1.034	0.94	0.935	1.076	0.886	1.009	0.904	1.145	0.857	0.948	1.073	0.938	1.0245	0.117618	0.965	0.111917	0.943	0.00530223
Isoform022026_m.20246	hypothetical protein CHLRE_17g730150v5	85.801	6.3	3	3	2	1.357	1.181	0.746	1.353	0.901	0.814	0.55	1.146	0.664	1.208	0.689	0.602	0.848	0.351415	0.6765	0.0184775	0.905	0.334807
Isoform022109_m.20432	hypothetical protein CEUSTIGMA_g10034.t1	41.209	10.3	4	7	2	1.479	1.388	1.129	1.339	0.592	0.542	0.763	0.965	0.4	0.524	0.39	0.405	0.864	0.116898	0.395	0.0126582	0.4645	0.128095
Isoform022150_m.20502	hypothetical protein CHLRE_03g146527v5	55.894	4.2	2	2	2	1.203	1.035	1.285	1.114	0.667	0.939	1.068	1.076	0.554	0.519	0.907	0.843	1.072	0.00373134	0.7305	0.241615	0.681	0.237885
Isoform022219_m.20652	hypothetical protein GPECTOR_34g775	43.474	5.3	2	2	2	0.389	0.512	0.898	0.751	1.476	1.506	2.308	1.467	3.794	1.644	2.941	2.005	1.8875	0.222781	3.3675	0.126652	1.8245	0.0989312
Isoform022221_m.20654	hypothetical protein CHLRE_09g390604v5	17.962	17.8	3	3	3	0.632	0.583	0.754	0.716	1.506	1.459	1.193	1.228	2.383	1.997	2.503	2.038	1.2105	0.0144568	2.443	0.02456	2.0175	0.0101611
Isoform022222_m.20655	CCCH zinc finger	143.29	2.9	4	4	2	1.655	1.532	1.075	1.078	0.67	0.635	0.65	0.704	0.405	0.623	0.414	0.589	0.677	0.0398818	0.4095	0.010989	0.606	0.0280528
Isoform022233_m.20680	hypothetical protein VOLCADRAFT_89705	28.241	16.9	5	9	1
Isoform022243_m.20725	hypothetical protein GPECTOR_6g830	16.994	17.5	3	6	3	0.999	1.043	1.275	1.248	0.801	0.775	1.276	1.197	0.802	0.628	0.743	0.621	1.2365	0.031945	0.7725	0.0381877	0.6245	0.00560448
Isoform022298_m.20837	hypothetical protein CEUSTIGMA_g5680.t1	108.22	4.8	5	5	2	1.217	0.99	1.163	1.165	0.889	0.814	0.956	1.177	0.73	0.764	0.822	0.699	1.0665	0.10361	0.776	0.0592784	0.7315	0.0444293
Isoform022299_m.20838	hypothetical protein GPECTOR_1g464	41.186	28.9	10	19	10	1.277	1.217	1.102	1.091	0.93	0.74	0.863	0.896	0.728	0.844	0.608	0.678	0.8795	0.0187607	0.668	0.0898204	0.761	0.109067
Isoform022386_m.21067	hypothetical protein CHLRE_12g507558v5	30.63	18.9	4	8	2	1.013	0.885	0.958	0.89	1.142	1.091	0.946	1.006	1.127	1.192	1.233	1.226	0.976	0.0307377	1.18	0.0449153	1.209	0.0140612
Isoform022420_m.21170	40S ribosomal protein S8	20.236	20	3	6	3	1.235	1.051	0.984	0.832	1.076	0.944	0.797	0.792	0.871	1.093	0.898	1.135	0.7945	0.00314663	0.8845	0.0152629	1.114	0.018851
Isoform022556_m.21482	hypothetical protein CHLRE_13g578350v5	52.435	2.4	1	1	1
Isoform022590_m.21548	mitochondrial substrate carrier protein	29.27	35.3	10	12	9	1.51	1.266	0.86	0.873	0.894	0.909	0.57	0.69	0.592	1.04	0.718	1.041	0.63	0.0952381	0.655	0.0961832	1.0405	0.000480538
Isoform022605_m.21583	hypothetical protein GPECTOR_45g132	15.492	12.9	1	1	1
Isoform022611_m.21594	hypothetical protein VOLCADRAFT_106122	51.088	8.2	4	4	4	1.074	0.988	1.051	1.125	0.975	0.956	0.979	1.139	0.908	0.928	0.968	0.85	1.059	0.075543	0.938	0.0319829	0.889	0.0438695
Isoform022613_m.21596	hypothetical protein CEUSTIGMA_g10586.t1	64.094	4.6	2	2	2	1.037	1.299	0.899	1.328	0.87	0.841	0.867	1.022	0.839	0.968	0.647	0.633	0.9445	0.082054	0.743	0.129206	0.8005	0.209244
Isoform022651_m.21663	vacuolar H+-pyrophosphatase	75.947	15.2	13	41	2	1.03	0.942	1.158	1.19	0.967	0.851	1.124	1.263	0.939	0.835	0.903	0.715	1.1935	0.0582321	0.921	0.019544	0.775	0.0774194
Isoform022656_m.21669	hypothetical protein CEUSTIGMA_g11430.t1	47.703	12	5	5	4	1.126	1.13	1.206	1.199	0.819	0.781	1.071	1.061	0.727	0.679	0.691	0.651	1.066	0.00469043	0.709	0.0253879	0.665	0.0210526
Isoform022669_m.21688	hypothetical protein CEUSTIGMA_g437.t1	70.683	1.4	1	1	1
Isoform022672_m.21693	hypothetical protein CEUSTIGMA_g11733.t1	25.974	3.4	1	1	1
Isoform022706_m.21759	hypothetical protein CEUSTIGMA_g7371.t1	25.361	3.8	1	1	1
Isoform022736_m.21812	hypothetical protein VOLCADRAFT_109637	46.858	2.1	1	1	1
Isoform022771_m.21862	hypothetical protein CEUSTIGMA_g5065.t1, partial	54.376	11.2	5	8	4	1.346	1.609	1.177	1.218	0.507	0.514	0.874	0.757	0.377	0.431	0.319	0.422	0.8155	0.0717351	0.348	0.0833333	0.4265	0.010551
Isoform022784_m.21907	hypothetical protein C2E20_5435	110.14	6.5	5	5	0
Isoform022789_m.21920	hypothetical protein CEUSTIGMA_g1358.t1	26.827	16.8	3	4	3	1.448	1.062	1.097	0.817	1.041	0.912	0.758	0.769	0.719	0.949	0.859	1.116	0.7635	0.00720367	0.789	0.0887199	1.0325	0.0808717
Isoform022817_m.21994	hypothetical protein CHLRE_05g234638v5	67.686	5.4	3	3	3	1.207	0.734	0.802	1.174	0.884	0.886	0.664	1.599	0.732	1.102	1.207	0.755	1.1315	0.413168	0.9695	0.244972	0.9285	0.186861
Isoform022865_m.22072	hypothetical protein CHLRE_09g400627v5	48.887	6	2	2	2	0.716	0.586	0.751	1.083	1.227	1.377	1.049	1.848	1.714	1.634	2.35	1.271	1.4485	0.275803	2.032	0.156496	1.4525	0.124957
Isoform022869_m.22082	hypothetical protein VOLCADRAFT_107069	22.02	39	8	16	1
Isoform023006_m.22349	hypothetical protein CEUSTIGMA_g10567.t1	23.405	32.5	7	8	7	0.559	0.516	0.948	0.931	1.362	1.427	1.696	1.804	2.436	1.437	2.766	1.533	1.75	0.0308571	2.601	0.0634371	1.485	0.0323232
Isoform023049_m.22421	DEAH-box nuclear pre-mRNA splicing factor	79.789	12.2	9	11	9	0.66	0.736	0.903	0.867	1.28	1.338	1.368	1.178	1.939	1.417	1.818	1.543	1.273	0.0746269	1.8785	0.0322065	1.48	0.0425676
Isoform023053_m.22443	guanylyl and adenylyl cyclase family member	20.148	4.4	1	1	1
Isoform023054_m.22444	hypothetical protein CEUSTIGMA_g11855.t1	33.53	8.9	3	3	3	1.1	1.019	0.995	1.019	0.963	0.936	0.905	1	0.875	0.968	0.919	0.919	0.9525	0.0498688	0.897	0.0245262	0.9435	0.0259671
Isoform023062_m.22460	hypothetical protein MNEG_0211	65.536	9.5	4	4	3	1.807	0.617	0.921	1.087	0.895	0.959	0.51	1.762	0.495	0.972	1.554	0.882	1.136	0.551056	1.0245	0.516837	0.927	0.0485437
Isoform023068_m.22476	hypothetical protein CEUSTIGMA_g11260.t1	16.661	18.7	3	5	3	0.997	0.733	0.953	1.036	1.208	1.097	0.956	1.413	1.212	1.268	1.497	1.059	1.1845	0.192908	1.3545	0.105205	1.1635	0.0898152
MSTRG.10010.1_pep1	GDP-L-fucose synthase OS=Dictyostelium discoideum OX=44689 GN=ger PE=3 SV=1	14.21	8.7	1	1	1
MSTRG.10018.1_pep1	uncharacterized protein	13.775	6.8	1	1	1
MSTRG.10027.2_pep1	uncharacterized protein	43.157	2.1	1	1	1
MSTRG.1003.1_pep1	hypothetical protein GPECTOR_12g364	40.371	31.6	13	29	3	1.339	1.037	1.045	1.107	0.841	0.976	0.78	1.068	0.628	0.805	0.941	0.882	0.924	0.155844	0.7845	0.19949	0.8435	0.0456432
MSTRG.10039.1_pep1	hypothetical protein GPECTOR_56g352 [Gonium pectorale]	31.896	23.2	7	7	7	1.211	1.161	1.069	1.066	0.933	0.97	0.883	0.918	0.77	0.873	0.835	0.91	0.9005	0.0194336	0.8025	0.0404984	0.8915	0.0207515
MSTRG.10048.1_pep1	hypothetical protein CEUSTIGMA_g11650.t1 [Chlamydomonas eustigma]	23.032	5.6	1	2	1
MSTRG.10052.6_pep1	hypothetical protein VOLCADRAFT_69446	62.695	7.1	4	5	4	1.203	1.164	1.041	1.087	0.916	0.849	0.865	0.934	0.761	0.88	0.729	0.781	0.8995	0.0383546	0.745	0.0214765	0.8305	0.0596026
MSTRG.10058.1_pep1	Magnesium transporter MRS2-1 OS=Arabidopsis thaliana OX=3702 GN=MRS2-1 PE=2 SV=1	15.515	10	1	1	1
MSTRG.10068.1_pep2	Alpha-galactosidase 1 OS=Arabidopsis thaliana OX=3702 GN=AGAL1 PE=2 SV=1	37.159	14.8	5	5	1
MSTRG.10122.7_pep1	hypothetical protein CEUSTIGMA_g4436.t1	36.932	7.5	3	3	3	0.953	1.066	1.076	1.008	0.993	0.972	1.129	0.946	1.042	0.923	0.912	0.964	1.0375	0.0881928	0.977	0.0665302	0.9435	0.0217276
MSTRG.10123.3_pep1	hypothetical protein CEUSTIGMA_g4437.t1	27.427	6.8	1	1	1
MSTRG.10123.8_pep1	prolyl-tRNA synthetase	70.451	5.1	3	5	3	0.858	0.883	1.205	1.21	0.843	1.034	1.404	1.37	0.983	0.7	1.171	0.855	1.387	0.0122567	1.077	0.0872795	0.7775	0.0996785
MSTRG.10149.6_pep1	hypothetical protein VOLCADRAFT_82651	58.42	20.3	10	11	10	0.368	0.515	0.913	0.869	1.343	1.357	2.481	1.687	3.649	1.471	2.635	1.562	2.084	0.190499	3.142	0.161362	1.5165	0.0300033
MSTRG.10168.1_pep4	hypothetical protein CHLRE_03g178600v5	75.657	7.9	6	6	6	0.878	0.895	1.136	1.075	1.095	0.898	1.294	1.201	1.247	0.964	1.003	0.835	1.2475	0.0372745	1.125	0.108444	0.8995	0.0717065
MSTRG.10168.4_pep1	hypothetical protein CEUSTIGMA_g11821.t1	36.401	8.2	3	3	3	1.167	1.22	1.036	0.944	0.883	0.971	0.888	0.774	0.757	0.852	0.796	1.029	0.831	0.0685921	0.7765	0.0251127	0.9405	0.0940989
MSTRG.10290.1_pep1	hypothetical protein CHLRE_02g086050v5	28.939	4.8	1	1	1
MSTRG.10294.1_pep1	uncharacterized protein	19.731	5.8	1	1	1
MSTRG.10300.1_pep1	Proline--tRNA ligase, chloroplastic/mitochondrial OS=Arabidopsis thaliana OX=3702 GN=OVA6 PE=2 SV=1	8.5677	12.7	1	1	1
MSTRG.10306.4_pep1	26S proteasome regulatory subunit	54.919	19.4	9	10	1
MSTRG.10322.5_pep1	hypothetical protein VOLCADRAFT_81049	25.618	11.6	3	3	1
MSTRG.10345.3_pep1	hypothetical protein VOLCADRAFT_44897	8.9543	12.9	1	1	1
MSTRG.10414.1_pep1	NAD/NADP-dependent indole-3-acetaldehyde reductase-like	18.473	5.8	1	1	1
MSTRG.10443.1_pep1	hypothetical protein GPECTOR_30g153 [Gonium pectorale]	6.4254	14.3	1	1	1
MSTRG.10463.2_pep2	hypothetical protein CEUSTIGMA_g5858.t1	32.386	8.4	2	2	2	1.449	1.264	1.459	0.967	0.716	0.624	1.007	0.765	0.494	0.491	0.494	0.645	0.886	0.136569	0.494	0	0.568	0.135563
MSTRG.1048.3_pep2	hypothetical protein GPECTOR_209g412	58.594	5.8	3	3	3	0.592	0.853	0.824	0.97	1.395	1.419	1.392	1.137	2.356	1.693	1.664	1.463	1.2645	0.10083	2.01	0.172139	1.578	0.0728771
MSTRG.10520.1_pep1	hypothetical protein VOLCADRAFT_105494	43.723	2	1	1	1
MSTRG.10523.7_pep1	hypothetical protein CEUSTIGMA_g5094.t1	42.979	3.9	1	1	1
MSTRG.10540.1_pep1	Alanine--tRNA ligase OS=Arabidopsis thaliana OX=3702 GN=ALATS PE=1 SV=3	37.269	28.9	9	10	6	0.915	1.056	1.274	1.053	0.785	1.019	1.392	0.997	0.858	0.616	0.965	0.968	1.1945	0.165341	0.9115	0.0586945	0.792	0.222222
MSTRG.10544.1_pep1	Protein HLB1 OS=Arabidopsis thaliana OX=3702 GN=HLB1 PE=1 SV=1	50.548	1.7	1	1	1
MSTRG.10587.1_pep1	Acyltransferase-like protein At3g26840, chloroplastic OS=Arabidopsis thaliana OX=3702 GN=At3g26840 PE=1 SV=1	76.886	2.7	2	2	2	0.678	0.825	0.903	0.824	1.335	1.256	1.332	0.999	1.969	1.478	1.522	1.524	1.1655	0.142857	1.7455	0.128044	1.501	0.0153231
MSTRG.10598.4_pep1	Ribosomal oxygenase 1 OS=Gallus gallus OX=9031 GN=RIOX1 PE=2 SV=1	93.477	5.5	4	4	4	1.604	1.935	1.182	1.062	0.561	0.642	0.737	0.549	0.35	0.475	0.332	0.605	0.643	0.14619	0.341	0.026393	0.54	0.12037
MSTRG.1060.1_pep1	SAL1 phosphatase	9.8901	10.3	1	1	1
MSTRG.1061.1_pep1	Cation-transporting ATPase CA1 OS=Dunaliella bioculata OX=13790 GN=CA1 PE=2 SV=1	11.084	9.3	1	1	1
MSTRG.10618.1_pep2	3'-5' ssDNA/RNA exonuclease TatD OS=Pantoea vagans	23.303	5.2	1	1	1
MSTRG.1064.6_pep1	uncharacterized protein	39.289	4.3	1	4	1
MSTRG.10646.2_pep1	isoamylase-type starch debranching enzyme	9.0986	10.6	1	1	1
MSTRG.10747.4_pep2	Lipase ZK262.3 OS=Caenorhabditis elegans OX=6239 GN=ZK262.3 PE=1 SV=1	69.479	5.3	3	3	3	1.031	1.139	1.113	1.094	1.014	0.848	1.08	0.96	0.984	0.911	0.745	0.775	1.02	0.0588235	0.8645	0.13823	0.843	0.0806643
MSTRG.10763.1_pep2	hypothetical protein VOLCADRAFT_81137	20.962	11	2	2	2	0.91	0.848	0.79	0.954	1.29	1.153	0.868	1.125	1.418	1.633	1.36	1.209	0.9965	0.128951	1.389	0.0208783	1.421	0.149191
MSTRG.10809.1_pep2	uncharacterized protein	5.8218	20.4	1	1	1
MSTRG.1083.1_pep2	hypothetical protein Rsub_01873 [Raphidocelis subcapitata]	23.496	20.2	4	4	4	1.16	0.938	1.031	1.003	1.004	0.904	0.889	1.069	0.866	0.974	0.964	0.901	0.979	0.0919305	0.915	0.0535519	0.9375	0.0389333
MSTRG.10877.1_pep1	hypothetical protein VOLCADRAFT_90583 [Volvox carteri f. nagariensis]	9.9406	9	1	1	1
MSTRG.10882.5_pep1	ABC transporter E family member 2 OS=Arabidopsis thaliana OX=3702 GN=ABCE2 PE=2 SV=1	24.639	8.2	2	2	2	0.902	0.895	1.107	1.074	1.012	1.032	1.227	1.2	1.122	0.914	1.153	0.961	1.2135	0.0111248	1.1375	0.0136264	0.9375	0.0250667
MSTRG.10890.13_pep1	Putative chromatin assembly complex 1 subunit B/CAC2	41.035	4	1	1	1
MSTRG.10893.2_pep2	Leucine aminopeptidase 2, chloroplastic OS=Arabidopsis thaliana OX=3702 GN=LAP2 PE=2 SV=2	49.58	2.2	1	1	1
MSTRG.1094.1_pep1	Glutathionyl-hydroquinone reductase YqjG OS=Escherichia coli	10.825	22.6	2	2	2	0.927	0.963	1.112	1.027	1.058	0.975	1.2	1.066	1.141	0.951	1.012	0.949	1.133	0.059135	1.0765	0.0599164	0.95	0.00105263
MSTRG.10945.3_pep1	26S proteasome regulatory subunit	46.018	7.4	3	3	3	0.921	0.775	1.148	1.019	0.99	1.02	1.246	1.315	1.075	0.862	1.316	1.001	1.2805	0.0269426	1.1955	0.100795	0.9315	0.0746108
MSTRG.10949.3_pep1	hypothetical protein CEUSTIGMA_g596.t1	77.038	16.8	11	17	11	1.071	1.068	1.115	1.135	0.896	0.907	1.041	1.063	0.837	0.804	0.849	0.799	1.052	0.0104563	0.843	0.00711744	0.8015	0.00311915
MSTRG.10958.3_pep1	hypothetical protein CEUSTIGMA_g6892.t1	53.313	3.7	2	2	2	0.795	0.854	1.067	1.12	1.084	1.041	1.342	1.311	1.364	1.016	1.219	0.929	1.3265	0.0116849	1.2915	0.0561363	0.9725	0.0447301
MSTRG.10966.3_pep1	hypothetical protein GPECTOR_9g421 [Gonium pectorale]	24.218	8.2	1	1	1
MSTRG.10969.5_pep1	uncharacterized protein	99.746	8.7	8	10	8	1.012	0.994	1.107	1.074	0.949	0.924	1.094	1.08	0.938	0.857	0.93	0.86	1.087	0.00643974	0.934	0.00428266	0.8585	0.00174723
MSTRG.10970.1_pep1	hypothetical protein GPECTOR_9g689	13.203	12.3	2	2	2	1.363	1.137	0.994	0.918	0.908	0.972	0.729	0.807	0.666	0.913	0.855	1.059	0.768	0.0507812	0.7605	0.12426	0.986	0.0740365
MSTRG.10972.5_pep1	Xylulose 5-phosphate/phosphate translocator, chloroplastic OS=Arabidopsis thaliana OX=3702 GN=XPT PE=1 SV=1	43.686	2.2	1	1	1
MSTRG.10984.1_pep1	hypothetical protein GPECTOR_9g608	43.074	14.2	6	7	6	0.698	0.849	1.016	0.987	1.199	1.243	1.456	1.163	1.718	1.18	1.464	1.259	1.3095	0.111875	1.591	0.079824	1.2195	0.0323903
MSTRG.10985.6_pep2	Protein VASCULAR ASSOCIATED DEATH 1, chloroplastic OS=Arabidopsis thaliana OX=3702 GN=VAD1 PE=1 SV=1	68.612	1.2	1	1	1
MSTRG.10998.1_pep1	2-succinyl-5-enolpyruvyl-6-hydroxy-3-cyclohexene-1-carboxylate synthase OS=Salinibacter ruber	14.907	8.4	1	1	1
MSTRG.11030.2_pep1	hypothetical protein CEUSTIGMA_g9501.t1	35.622	5.1	2	2	2	1.249	1.052	1.149	1.154	0.821	0.846	0.92	1.097	0.657	0.715	0.804	0.733	1.0085	0.0877541	0.7305	0.100616	0.724	0.0124309
MSTRG.11031.11_pep2	hypothetical protein CHLRE_16g687117v5 [Chlamydomonas reinhardtii]	16.994	22.6	3	4	3	1.253	1.264	1.121	1.039	0.831	0.797	0.895	0.822	0.663	0.741	0.631	0.767	0.8585	0.042516	0.647	0.0247295	0.754	0.0172414
MSTRG.11033.1_pep2	Presequence protease 1, chloroplastic/mitochondrial OS=Arabidopsis thaliana OX=3702 GN=PREP1 PE=1 SV=2	23.63	13.5	3	3	3	0.898	0.567	0.801	0.903	1.297	1.474	0.892	1.593	1.444	1.619	2.6	1.632	1.2425	0.282093	2.022	0.285856	1.6255	0.00399877
MSTRG.11035.1_pep1	Presequence protease 2, chloroplastic/mitochondrial OS=Arabidopsis thaliana OX=3702 GN=PREP2 PE=1 SV=1	29.607	16.4	4	4	1
MSTRG.11036.1_pep1	Presequence protease 1, chloroplastic/mitochondrial OS=Arabidopsis thaliana OX=3702 GN=PREP1 PE=1 SV=2	16.185	18.1	2	2	2	0.823	0.566	0.809	0.719	1.299	1.336	0.983	1.27	1.578	1.606	2.36	1.858	1.1265	0.127386	1.969	0.198578	1.732	0.0727483
MSTRG.11044.1_pep2	hypothetical protein CHLRE_01g019850v5	31.292	9.7	3	3	3	1.102	1.05	0.912	0.833	1.134	1.111	0.828	0.793	1.029	1.243	1.058	1.334	0.8105	0.0215916	1.0435	0.0138955	1.2885	0.0353124
MSTRG.11047.2_pep1	uncharacterized protein	19.976	4.8	1	1	1
MSTRG.11052.1_pep1	Probable tocopherol cyclase, chloroplastic OS=Zea mays OX=4577 GN=SDX1 PE=2 SV=1	38.415	4.4	2	2	2	1.202	1.069	1.105	1.086	0.861	0.914	0.919	1.016	0.716	0.779	0.855	0.842	0.9675	0.0501292	0.7855	0.0884787	0.8105	0.0388649
MSTRG.11075.1_pep1	Fumarate hydratase, mitochondrial OS=Rhizopus oryzae OX=64495 GN=FUMR PE=3 SV=1	38.446	4.4	2	2	2	1.234	1.231	1.022	0.936	0.897	0.961	0.828	0.76	0.727	0.878	0.781	1.027	0.794	0.0428212	0.754	0.035809	0.9525	0.0782152
MSTRG.11100.1_pep6	hypothetical protein CHLRE_12g553800v5	168.79	1.2	2	2	2	0.47	0.537	0.952	0.921	1.4	1.342	2.026	1.715	2.979	1.471	2.499	1.457	1.8705	0.0831329	2.739	0.0876232	1.464	0.00478142
MSTRG.11112.3_pep1	uncharacterized protein	19.317	7.8	1	1	1
MSTRG.11119.1_pep1	Galactokinase OS=Arabidopsis thaliana OX=3702 GN=GAL1 PE=1 SV=2	42.267	10.9	4	5	4	0.922	1.067	1.002	1.035	1.003	1.111	1.087	0.97	1.088	1.001	1.041	1.073	1.0285	0.0568789	1.0645	0.0220761	1.037	0.0347155
MSTRG.11246.2_pep1	hypothetical protein CEUSTIGMA_g3786.t1 [Chlamydomonas eustigma]	25.63	4	1	1	1
MSTRG.11273.1_pep2	hypothetical protein VOLCADRAFT_89485 [Volvox carteri f. nagariensis]	14.237	12.2	2	2	2	0.834	0.731	0.801	0.82	1.292	1.348	0.96	1.122	1.549	1.613	1.844	1.644	1.041	0.0778098	1.6965	0.0869437	1.6285	0.00951796
MSTRG.11293.5_pep2	uncharacterized protein	18.481	4.8	1	1	1
MSTRG.11297.1_pep1	uncharacterized protein	40.705	3.4	1	1	1
MSTRG.11351.1_pep1	hypothetical protein CEUSTIGMA_g3412.t1	94.746	3	2	2	1
MSTRG.11370.1_pep1	uncharacterized protein	13.596	7.1	1	1	1
MSTRG.11424.2_pep1	enolase	49.859	21.3	10	11	10	0.833	0.839	0.819	0.972	1.31	1.204	0.983	1.159	1.573	1.6	1.435	1.239	1.071	0.0821662	1.504	0.0458777	1.4195	0.127157
MSTRG.1144.1_pep2	Multidrug resistance-associated protein 4 OS=Homo sapiens OX=9606 GN=ABCC4 PE=1 SV=3	124.63	20.3	23	39	1
MSTRG.11445.5_pep2	high intensity light-inducible lhc-like protein	12.857	7.3	1	1	1
MSTRG.11481.1_pep1	Hypoxanthine-guanine phosphoribosyltransferase OS=Enterococcus faecalis	23.005	6.2	1	1	1
MSTRG.11484.4_pep2	hypothetical protein GPECTOR_9g461	59.75	11.2	6	9	6	0.764	0.76	0.74	0.768	1.309	1.422	0.969	1.011	1.713	1.769	1.871	1.852	0.99	0.0212121	1.792	0.0440848	1.8105	0.0229218
MSTRG.11501.1_pep1	30S ribosomal protein S1 OS=Synechococcus sp.	28.205	14.2	4	3	1
MSTRG.11504.2_pep1	Polyribonucleotide nucleotidyltransferase OS=Deinococcus radiodurans	27.962	15.1	4	6	1
MSTRG.11533.1_pep1	uncharacterized protein	57.634	1.3	1	1	1
MSTRG.11559.14_pep1	vacuolar H+-pyrophosphatase	81.918	14.5	12	42	1
MSTRG.11582.1_pep1	uncharacterized protein	15.974	9.1	1	2	1
MSTRG.11599.6_pep3	hypothetical protein CEUSTIGMA_g5212.t1	24.701	12.1	3	3	1
MSTRG.1160.3_pep1	hypothetical protein VOLCADRAFT_106875	45.959	5	2	2	2	1.726	1.067	0.823	0.906	1.045	0.848	0.477	0.849	0.605	1.27	0.795	0.936	0.663	0.280543	0.7	0.135714	1.103	0.151405
MSTRG.11604.1_pep1	hypothetical protein CEUSTIGMA_g4750.t1 [Chlamydomonas eustigma]	7.5563	68.2	4	4	4	0.748	0.76	0.884	0.881	1.169	1.25	1.182	1.159	1.563	1.322	1.645	1.419	1.1705	0.00982486	1.604	0.0255611	1.3705	0.0353885
MSTRG.11613.3_pep1	20 kDa chaperonin, chloroplastic OS=Arabidopsis thaliana OX=3702 GN=CPN20 PE=1 SV=2	23.927	13	2	2	2	0.897	0.844	1.184	0.927	1.083	1.054	1.32	1.098	1.207	0.915	1.249	1.137	1.209	0.0918114	1.228	0.017101	1.026	0.108187
MSTRG.11614.1_pep1	hypothetical protein GPECTOR_19g232	80.937	9.4	8	8	8	0.947	0.878	1.216	1.297	0.891	0.849	1.284	1.477	0.941	0.733	0.967	0.655	1.3805	0.0699022	0.954	0.0136268	0.694	0.056196
MSTRG.11619.4_pep2	hypothetical protein VOLCADRAFT_88263	28.506	17.3	4	4	1
MSTRG.11632.8_pep2	PsbP domain-containing protein 5, chloroplastic OS=Arabidopsis thaliana OX=3702 GN=PPD5 PE=1 SV=3	20.55	20.7	3	3	3	1.147	1.485	1.214	1.29	0.798	0.671	1.058	0.869	0.696	0.657	0.452	0.52	0.9635	0.0980799	0.574	0.212544	0.5885	0.116398
MSTRG.11664.1_pep1	Nucleosome assembly protein 1;3 OS=Arabidopsis thaliana OX=3702 GN=NAP1;3 PE=1 SV=1	17.259	40	8	13	2	2.221	2.293	1.113	1.167	0.309	0.346	0.501	0.509	0.139	0.278	0.151	0.296	0.505	0.00792079	0.145	0.0413793	0.287	0.0313589
MSTRG.11690.3_pep1	hypothetical protein GPECTOR_13g681	19.719	26.1	3	3	3	0.903	0.691	1.089	0.989	1.096	1.103	1.206	1.431	1.214	1.006	1.596	1.115	1.3185	0.0853242	1.405	0.135943	1.0605	0.0513909
MSTRG.11702.6_pep1	Coatomer subunit beta'-2 OS=Arabidopsis thaliana OX=3702 GN=At1g52360 PE=1 SV=1	110.17	4.7	5	5	2	1.223	1.292	1.174	1.197	0.708	0.778	0.96	0.926	0.579	0.603	0.602	0.65	0.943	0.0180276	0.5905	0.019475	0.6265	0.03751
MSTRG.11727.6_pep1	hypothetical protein CHLRE_09g416250v5	26.616	4	1	1	1
MSTRG.11762.7_pep1	hypothetical protein GPECTOR_108g186	19.565	4.6	1	1	1
MSTRG.11827.1_pep1	hypothetical protein CEUSTIGMA_g2489.t1	25.291	4.1	1	1	1
MSTRG.11830.1_pep1	hypothetical protein VOLCADRAFT_81516	12.791	12.3	1	1	1
MSTRG.11889.1_pep1	uncharacterized protein	11.699	9.4	1	1	1
MSTRG.1189.2_pep1	hypothetical protein MNEG_8931	5.9336	14.3	1	1	1
MSTRG.11905.3_pep1	Chaperone protein ClpB1 OS=Arabidopsis thaliana OX=3702 GN=CLPB1 PE=1 SV=2	17.761	7.2	1	1	1
MSTRG.11910.1_pep1	Chaperone protein ClpB1 OS=Arabidopsis thaliana OX=3702 GN=CLPB1 PE=1 SV=2	34.885	2.7	1	1	1
MSTRG.11931.5_pep1	uncharacterized protein	19.729	6	1	1	1
MSTRG.11933.1_pep1	uncharacterized protein	92.023	3.6	3	4	2	1.536	1.195	1.028	1.121	0.544	0.834	0.669	0.938	0.354	0.529	0.698	0.744	0.8035	0.167393	0.526	0.326996	0.6365	0.168892
MSTRG.11938.3_pep1	hypothetical protein TSOC_001418 [Tetrabaena socialis]	20.725	7.5	1	1	1
MSTRG.1194.1_pep2	hypothetical protein VOLCADRAFT_102859 [Volvox carteri f. nagariensis]	13.958	27.7	3	3	3	0.947	0.884	1.027	1.014	1.062	1.074	1.084	1.147	1.121	1.034	1.215	1.059	1.1155	0.0282385	1.168	0.0402397	1.0465	0.0119446
MSTRG.11971.1_pep1	Dehydrogenase/reductase SDR family member on chromosome X homolog OS=Mus musculus OX=10090 GN=Dhrsx PE=1 SV=2	14.937	9.1	1	1	1
MSTRG.11976.1_pep1	uncharacterized protein	11.776	8.8	1	1	1
MSTRG.11983.1_pep1	Calcium load-activated calcium channel homolog OS=Dictyostelium discoideum OX=44689 GN=tmco1 PE=2 SV=1	14.394	7.6	1	1	1
MSTRG.12.1_pep1	ATP synthase subunit O, mitochondrial OS=Sorex araneus OX=42254 GN=ATP5PO PE=3 SV=1	19.378	6.7	1	1	1
MSTRG.12034.6_pep1	hypothetical protein CEUSTIGMA_g6385.t1	66.913	12	8	8	1
MSTRG.12040.1_pep2	Endoglucanase E-4	20.621	19.9	3	3	3	1.434	1.284	1.223	1.149	0.719	0.675	0.853	0.895	0.501	0.588	0.526	0.587	0.874	0.0240275	0.5135	0.0243427	0.5875	0.000851064
MSTRG.12089.5_pep1	hypothetical protein CEUSTIGMA_g10616.t1	21.708	4.4	1	1	1
MSTRG.12120.1_pep1	5-methyltetrahydropteroyltriglutamate--homocysteine methyltransferase OS=Chlamydomonas reinhardtii OX=3055 PE=2 SV=1	81.359	6.2	4	6	4	1.3	1.204	0.997	0.911	0.907	0.766	0.767	0.757	0.698	0.91	0.636	0.841	0.762	0.00656168	0.667	0.0464768	0.8755	0.0394061
MSTRG.12133.21_pep1	uncharacterized protein	25.995	7.5	1	1	1
MSTRG.12133.7_pep7	uncharacterized protein	27.041	3.5	1	1	1
MSTRG.12139.1_pep1	Alpha-amylase 3 OS=Schizosaccharomyces pombe	11.871	7.6	1	1	1
MSTRG.12176.1_pep2	hypothetical protein VOLCADRAFT_103700	31.894	16.8	6	9	1
MSTRG.12201.1_pep1	hypothetical protein CHLRE_13g582800v5	43.638	5.5	2	2	2	0.636	0.673	1.018	0.907	1.221	1.304	1.601	1.348	1.92	1.199	1.938	1.438	1.4745	0.0857918	1.929	0.00466563	1.3185	0.0906333
MSTRG.12243.1_pep1	uncharacterized protein	14.691	10.8	1	1	1
MSTRG.12339.5_pep1	hypothetical protein TSOC_000759 [Tetrabaena socialis]	38.272	3.1	1	1	1
MSTRG.12359.10_pep1	hypothetical protein GPECTOR_6g728	15.97	17.1	3	3	3	1.05	1.059	1.156	1.073	0.937	0.921	1.101	1.013	0.892	0.811	0.87	0.858	1.057	0.0416272	0.881	0.0124858	0.8345	0.0281606
MSTRG.12407.3_pep1	hypothetical protein CEUSTIGMA_g633.t1	58.583	26.2	16	33	16	1.627	2.098	0.949	0.808	0.662	0.624	0.583	0.385	0.407	0.698	0.297	0.772	0.484	0.204545	0.352	0.15625	0.735	0.0503401
MSTRG.12420.2_pep1	hypothetical protein GPECTOR_13g750	23.634	10.5	3	3	3	1.012	0.966	1.09	1.126	1.177	1.325	1.077	1.166	1.163	1.08	1.372	1.177	1.1215	0.039679	1.2675	0.0824458	1.1285	0.0429774
MSTRG.12450.2_pep3	Photosystem I reaction center subunit III, chloroplastic OS=Chlamydomonas reinhardtii OX=3055 GN=PSAF PE=1 SV=1	41.587	13.2	3	3	3	1.481	2.52	0.775	0.733	0.468	0.625	0.523	0.291	0.316	0.604	0.248	0.853	0.407	0.285012	0.282	0.120567	0.7285	0.170899
MSTRG.12477.2_pep1	Bardet-Biedl syndrome 2 protein homolog OS=Rattus norvegicus OX=10116 GN=Bbs2 PE=2 SV=1	29.589	3.7	1	1	1
MSTRG.12545.8_pep3	hypothetical protein CEUSTIGMA_g11387.t1	56.511	18	6	7	3	1.971	2.285	0.658	0.97	0.569	0.577	0.334	0.425	0.289	0.865	0.253	0.595	0.3795	0.119895	0.271	0.0664207	0.73	0.184932
MSTRG.1259.2_pep2	uncharacterized protein	38.951	2.2	1	1	1
MSTRG.12593.1_pep1	Uncharacterized WD repeat-containing protein C17D11.16 OS=Schizosaccharomyces pombe	38.449	12.8	5	5	5	1.461	1.67	0.965	0.963	0.698	0.732	0.661	0.577	0.478	0.723	0.438	0.76	0.619	0.0678514	0.458	0.0436681	0.7415	0.0249494
MSTRG.127.4_pep3	Protein TOC75, chloroplastic OS=Pisum sativum OX=3888 GN=TOC75 PE=1 SV=1	16.801	13.1	2	2	2	1.334	1.271	1.113	1.129	0.797	0.755	0.834	0.888	0.597	0.716	0.594	0.669	0.861	0.0313589	0.5955	0.00251889	0.6925	0.033935
MSTRG.12774.1_pep1	Glutamate synthase 1 [NADH], chloroplastic OS=Oryza sativa subsp. japonica OX=39947 GN=Os01g0681900 PE=2 SV=1	11.898	11.1	1	1	1
MSTRG.12784.5_pep2	hypothetical protein GPECTOR_2g1256	31.178	13.5	3	3	3	1.169	1.172	0.984	0.755	1.171	1.07	0.842	0.644	1.002	1.19	0.913	1.417	0.743	0.133244	0.9575	0.0464752	1.3035	0.0870733
MSTRG.12802.1_pep2	hypothetical protein GPECTOR_14g250 [Gonium pectorale]	28.971	9	2	2	2	1.775	1.305	0.669	0.878	1.212	0.691	0.377	0.673	0.683	1.812	0.53	0.787	0.525	0.281905	0.6065	0.126134	1.2995	0.394382
MSTRG.12812.7_pep1	hypothetical protein CEUSTIGMA_g758.t1	35.977	3.7	1	1	1
MSTRG.12846.3_pep1	Multidrug resistance-associated protein 4 OS=Homo sapiens OX=9606 GN=ABCC4 PE=1 SV=3	83.003	5.8	4	4	3	0.886	0.889	0.931	0.947	1.225	1.189	1.051	1.065	1.383	1.316	1.337	1.256	1.058	0.00661626	1.36	0.0169118	1.286	0.0233281
MSTRG.12868.3_pep2	Probable plastid-lipid-associated protein 8, chloroplastic OS=Arabidopsis thaliana OX=3702 GN=PAP8 PE=1 SV=1	44.555	12.6	5	5	1
MSTRG.12932.1_pep1	hypothetical protein CEUSTIGMA_g9672.t1	61.01	4.7	2	2	2	0.89	1.007	1.281	1.517	0.765	0.714	1.439	1.506	0.86	0.597	0.709	0.471	1.4725	0.0227504	0.7845	0.0962396	0.534	0.117978
MSTRG.12951.1_pep1	uncharacterized protein	9.0063	17.9	1	2	1
MSTRG.13014.14_pep1	hypothetical protein GPECTOR_1g876	34.983	9.3	3	3	2	0.723	0.877	0.699	0.895	1.18	1.449	0.967	1.021	1.632	1.688	1.652	1.619	0.994	0.027163	1.642	0.00609013	1.6535	0.0208648
MSTRG.13055.1_pep1	Bifunctional protein FolD 2 OS=Arabidopsis thaliana OX=3702 GN=FOLD2 PE=2 SV=1	41.825	14.1	6	6	1
MSTRG.13077.2_pep1	monodehydroascorbate reductase	16.671	22	3	5	3	1.114	0.909	1.208	1.199	0.947	0.845	1.084	1.319	0.85	0.784	0.93	0.705	1.2015	0.0977944	0.89	0.0449438	0.7445	0.0530557
MSTRG.13078.2_pep1	monodehydroascorbate reductase	10.019	18.6	1	1	1
MSTRG.13080.2_pep1	Phosphate acetyltransferase OS=Desulfovibrio vulgaris	24.167	22	4	5	4	0.866	0.793	0.709	0.748	1.132	1.405	0.819	0.943	1.307	1.597	1.772	1.878	0.881	0.0703746	1.5395	0.151023	1.7375	0.0808633
MSTRG.13081.1_pep1	phosphate acetyltransferase [Chlamydomonas reinhardtii]	15.523	8.3	1	2	1
MSTRG.13082.5_pep2	fumarate reductase flavo	57.907	4.9	3	3	3	0.683	0.589	0.679	0.712	1.457	1.545	0.994	1.209	2.133	2.146	2.623	2.17	1.1015	0.0975942	2.378	0.103028	2.158	0.0055607
MSTRG.13154.2_pep1	Probable 28S rRNA	34.221	10.2	3	3	1
MSTRG.13226.1_pep1	hypothetical protein CEUSTIGMA_g7651.t1	22.683	24.1	5	6	1
MSTRG.13226.2_pep1	hypothetical protein CEUSTIGMA_g7651.t1	54.114	9.4	5	5	1
MSTRG.1324.2_pep1	Extracellular signal-regulated kinase 2 OS=Dictyostelium discoideum OX=44689 GN=erkB PE=1 SV=1	40.141	6.6	2	2	2	0.616	0.861	0.874	0.991	1.193	1.133	1.419	1.151	1.937	1.365	1.316	1.143	1.285	0.10428	1.6265	0.190901	1.254	0.0885167
MSTRG.13318.1_pep1	DNA-directed RNA polymerase II subunit rpb1 OS=Dictyostelium discoideum OX=44689 GN=polr2a PE=2 SV=2	12.936	12.1	1	1	1
MSTRG.13335.1_pep2	Subtilisin-chymotrypsin inhibitor-2A OS=Hordeum vulgare OX=4513 PE=1 SV=2	10.626	18.4	2	2	2	1.443	1.35	0.975	1.01	0.782	0.872	0.676	0.748	0.542	0.802	0.646	0.863	0.712	0.0505618	0.594	0.0875421	0.8325	0.0366366
MSTRG.13369.2_pep1	glycosyl hydrolase isoform B	72.898	3.9	3	3	1
MSTRG.13380.1_pep1	hypothetical protein CHLRE_03g151400v5 [Chlamydomonas reinhardtii]	11.108	24.5	2	1	1
MSTRG.13382.1_pep2	hypothetical protein CHLRE_03g151400v5	25.796	14.3	3	3	2	0.935	1.066	0.743	0.84	1.315	1.127	0.795	0.788	1.406	1.77	1.057	1.342	0.7915	0.00442198	1.2315	0.141697	1.556	0.137532
MSTRG.1340.2_pep1	hypothetical protein VOLCADRAFT_85775	27.542	14.2	2	2	1
MSTRG.13406.1_pep1	nucleic acid binding protein	12.256	29.4	3	3	3	0.73	0.674	0.994	1.197	1.2	1.142	1.362	1.776	1.644	1.207	1.694	0.954	1.569	0.131931	1.669	0.014979	1.0805	0.117075
MSTRG.13413.1_pep1	uncharacterized protein	49.908	4.7	1	1	1
MSTRG.13419.2_pep1	hypothetical protein CEUSTIGMA_g8563.t1	38.959	11.9	3	3	3	0.333	0.876	0.994	1.042	1.091	1.071	2.985	1.189	3.276	1.098	1.223	1.028	2.087	0.430283	2.2495	0.456324	1.063	0.0329257
MSTRG.1345.2_pep1	Serine/threonine-protein kinase TOR OS=Arabidopsis thaliana OX=3702 GN=TOR PE=1 SV=1	12.223	7	1	1	1
MSTRG.13461.1_pep5	hypothetical protein CEUSTIGMA_g11745.t1	29.282	8.4	2	3	2	0.892	1.051	0.944	0.736	1.248	1.255	1.058	0.7	1.399	1.322	1.194	1.705	0.879	0.203641	1.2965	0.079059	1.5135	0.126528
MSTRG.13474.9_pep1	strictosidine synthase	43.302	8.7	4	4	4	0.957	0.928	0.856	0.888	1.202	1.182	0.894	0.957	1.256	1.404	1.274	1.331	0.9255	0.0340357	1.265	0.00711462	1.3675	0.026691
MSTRG.13501.3_pep2	uncharacterized protein	58.043	1.9	1	1	1
MSTRG.13525.1_pep1	hypothetical protein GPECTOR_12g441 [Gonium pectorale]	9.6841	11.2	1	1	1
MSTRG.1353.1_pep1	hypothetical protein VOLCADRAFT_120687 [Volvox carteri f. nagariensis]	15.439	6.6	1	1	1
MSTRG.13542.1_pep1	hypothetical protein GPECTOR_54g242	36.051	3.3	1	1	1
MSTRG.13585.1_pep2	hypothetical protein CEUSTIGMA_g6810.t1	30.311	5.4	1	1	1
MSTRG.13601.2_pep1	inositol monophosphatase family protein	39.237	7.6	3	3	3	1.11	1.086	1.139	1.089	0.762	0.875	1.026	1.003	0.686	0.669	0.806	0.803	1.0145	0.0113356	0.746	0.080429	0.736	0.0910326
MSTRG.13635.1_pep1	hypothetical protein CEUSTIGMA_g11640.t1 [Chlamydomonas eustigma]	17.062	39.6	7	8	6	0.962	1.118	1.485	1.474	0.646	0.503	1.544	1.318	0.672	0.435	0.45	0.341	1.431	0.0789658	0.561	0.197861	0.388	0.121134
MSTRG.13638.5_pep1	hypothetical protein GPECTOR_11g141 [Gonium pectorale]	21.457	12.6	2	2	2	1.875	1.507	1.018	0.774	0.774	0.727	0.543	0.514	0.413	0.76	0.482	0.939	0.5285	0.0274361	0.4475	0.077095	0.8495	0.105356
MSTRG.13648.1_pep1	NADP-dependent glyceraldehyde-3-phosphate dehydrogenase OS=Zea mays OX=4577 GN=GPN1 PE=2 SV=1	16.47	5.4	1	1	1
MSTRG.13659.1_pep1	14-3-3 protein	29.116	24.3	6	6	5	1.014	1.374	0.984	0.931	0.916	0.977	0.97	0.678	0.903	0.931	0.711	1.049	0.824	0.177184	0.807	0.118959	0.99	0.059596
MSTRG.13676.3_pep1	ATP-citrate synthase beta chain protein 1 OS=Oryza sativa subsp. japonica OX=39947 GN=ACLB-1 PE=2 SV=1	38.306	10.7	4	4	4	0.964	0.976	1.111	0.993	1.103	0.956	1.152	1.017	1.144	0.993	0.98	0.963	1.0845	0.0622407	1.062	0.0772128	0.978	0.0153374
MSTRG.13756.1_pep1	hypothetical protein GPECTOR_6g817	46.694	8.2	4	5	4	0.995	0.995	0.92	0.94	1.069	1.116	0.925	0.945	1.074	1.162	1.122	1.187	0.935	0.0106952	1.098	0.0218579	1.1745	0.0106428
MSTRG.13765.2_pep3	40S ribosomal protein S13-2	17.082	44.4	6	9	6	1.031	1.2	0.993	1.014	0.974	0.938	0.963	0.845	0.945	0.981	0.782	0.925	0.904	0.0652655	0.8635	0.0943833	0.953	0.0293809
MSTRG.1377.1_pep1	hypothetical protein CEUSTIGMA_g9624.t1	53.583	4	1	1	1
MSTRG.13778.1_pep2	COBW domain-containing protein 1 OS=Rattus norvegicus OX=10116 GN=Cbwd1 PE=2 SV=2	53.998	8	4	4	4	0.938	1.105	0.979	0.927	0.919	1.103	1.044	0.839	0.98	0.939	0.998	1.19	0.9415	0.108869	0.989	0.0091001	1.0645	0.117896
MSTRG.13808.1_pep1	hypothetical protein GPECTOR_25g376	18.203	10.3	2	2	2	0.674	0.753	1.044	0.937	1.084	1.319	1.549	1.244	1.608	1.038	1.752	1.408	1.3965	0.109202	1.68	0.0428571	1.223	0.151267
MSTRG.13813.1_pep1	Protein ILITYHIA OS=Arabidopsis thaliana OX=3702 GN=ILA PE=1 SV=1	25.562	12.2	3	3	3	0.443	0.518	1.008	0.86	1.187	1.509	2.275	1.66	2.679	1.178	2.913	1.755	1.9675	0.15629	2.796	0.0418455	1.4665	0.196727
MSTRG.13820.1_pep1	Glucose-6-phosphate 1-dehydrogenase 1, chloroplastic OS=Arabidopsis thaliana OX=3702 GN=G6PD1 PE=1 SV=2	64.277	14.5	8	10	8	1.373	1.462	1.036	0.974	0.831	0.787	0.755	0.666	0.605	0.802	0.538	0.808	0.7105	0.0626319	0.5715	0.0586177	0.805	0.00372671
MSTRG.13889.1_pep1	Sorting nexin 1 OS=Arabidopsis thaliana OX=3702 GN=SNX1 PE=1 SV=1	47.08	17.6	7	9	1
MSTRG.13895.3_pep2	hypothetical protein CEUSTIGMA_g2829.t1	34.55	6.3	2	2	2	0.6	0.801	1.409	1.35	0.892	0.888	2.348	1.685	1.487	0.633	1.109	0.658	2.0165	0.164394	1.298	0.145609	0.6455	0.0193648
MSTRG.13912.1_pep2	hypothetical protein GPECTOR_38g369	33.107	35.3	9	12	1
MSTRG.13923.1_pep2	hypothetical protein CEUSTIGMA_g6979.t1 [Chlamydomonas eustigma]	13.933	5.7	1	1	1
MSTRG.13986.2_pep1	hypothetical protein CHLRE_04g216050v5	123.26	2.3	2	2	2	1.043	1.018	1.491	1.372	0.67	0.661	1.43	1.348	0.642	0.449	0.649	0.482	1.389	0.0295176	0.6455	0.00542215	0.4655	0.0354458
MSTRG.13986.4_pep1	hypothetical protein GPECTOR_2g1460	24.429	8.6	2	2	2	1.315	1.486	1.074	1	0.78	0.798	0.817	0.673	0.593	0.726	0.537	0.798	0.745	0.0966443	0.565	0.0495575	0.762	0.0472441
MSTRG.13987.1_pep1	7-hydroxymethyl chlorophyll a reductase, chloroplastic OS=Arabidopsis thaliana OX=3702 GN=HCAR PE=1 SV=1	43.338	3	1	1	1
MSTRG.13990.1_pep1	60S ribosomal protein L28-1 OS=Arabidopsis thaliana OX=3702 GN=RPL28A PE=1 SV=1	16.322	11.8	2	2	2	0.954	0.925	1.438	1.403	0.738	0.713	1.507	1.517	0.774	0.513	0.771	0.508	1.512	0.00330688	0.7725	0.00194175	0.5105	0.00489716
MSTRG.14007.1_pep1	N-terminal acetyltransferase A complex auxiliary subunit NAA15 OS=Arabidopsis thaliana OX=3702 GN=NAA15 PE=1 SV=1	39.366	17.9	7	9	7	0.867	0.895	1.139	1.108	0.905	0.975	1.314	1.238	1.044	0.795	1.089	0.88	1.276	0.0297806	1.0665	0.021097	0.8375	0.0507463
MSTRG.14039.2_pep1	eukaryotic elongation factor, selenocysteine-tRNA-specific	62.192	5	3	3	3	0.951	1.152	0.849	1.154	0.978	0.839	0.893	1.002	1.028	1.152	0.728	0.727	0.9475	0.0575198	0.878	0.170843	0.9395	0.226184
MSTRG.14084.1_pep1	Transcription factor Pur-alpha 1 OS=Arabidopsis thaliana OX=3702 GN=PURA1 PE=1 SV=2	7.6697	17.1	1	1	1
MSTRG.14107.1_pep2	hypothetical protein Rsub_00452 [Raphidocelis subcapitata]	127.34	4.6	5	6	4	0.938	0.952	0.983	0.978	1.162	1.147	1.048	1.027	1.239	1.182	1.205	1.173	1.0375	0.0101205	1.222	0.0139116	1.1775	0.00382166
MSTRG.14199.2_pep2	40S ribosomal protein S29 OS=Arabidopsis thaliana OX=3702 GN=RPS29A PE=3 SV=2	6.4293	17.9	1	1	1
MSTRG.14204.2_pep1	SH3 domain-containing YSC84-like protein 1 OS=Homo sapiens OX=9606 GN=SH3YL1 PE=1 SV=1	95.144	2.9	3	3	3	1.212	1.05	0.952	0.905	0.991	0.899	0.785	0.862	0.818	1.041	0.856	0.993	0.8235	0.0467517	0.837	0.0227001	1.017	0.0235988
MSTRG.14217.1_pep1	hypothetical protein TSOC_011066 [Tetrabaena socialis]	11.477	12.8	1	1	1
MSTRG.14245.1_pep1	hypothetical protein VOLCADRAFT_106014	36.54	2.4	1	1	1
MSTRG.14252.3_pep3	hypothetical protein VOLCADRAFT_95446	209.26	5.8	10	10	10	1.129	1.126	1.154	1.236	0.788	0.775	1.022	1.098	0.698	0.683	0.688	0.627	1.06	0.0358491	0.693	0.00721501	0.655	0.0427481
MSTRG.14288.1_pep1	Peptidyl-prolyl cis-trans isomerase B OS=Homo sapiens OX=9606 GN=PPIB PE=1 SV=2	9.4415	27.9	2	3	2	0.107	0.671	1.104	1.891	0.887	0.952	10.318	2.818	8.29	0.803	1.419	0.503	6.568	0.57095	4.8545	0.707694	0.653	0.229709
MSTRG.1430.1_pep1	Regulator of nonsense transcripts 1 homolog OS=Arabidopsis thaliana OX=3702 GN=UPF1 PE=1 SV=2	9.1392	10.8	1	1	1
MSTRG.14303.2_pep1	hypothetical protein VOLCADRAFT_102820	37.994	3.5	1	1	1
MSTRG.14336.1_pep1	Probable alpha,alpha-trehalose-phosphate synthase [UDP-forming] 10 OS=Arabidopsis thaliana OX=3702 GN=TPS10 PE=2 SV=1	10.363	10	1	1	1
MSTRG.14342.3_pep1	predicted protein	26.852	8.3	2	2	2	0.828	0.814	1.229	0.893	0.969	1.198	1.484	1.097	1.17	0.788	1.472	1.342	1.2905	0.149942	1.321	0.114307	1.065	0.260094
MSTRG.14365.2_pep1	hypothetical protein CEUSTIGMA_g3528.t1	108.01	3	3	3	3	0.991	0.964	0.974	0.93	1.104	1.088	0.983	0.965	1.114	1.133	1.129	1.17	0.974	0.00924025	1.1215	0.00668747	1.1515	0.016066
MSTRG.1442.2_pep1	Phospholipid hydroperoxide glutathione peroxidase 1, chloroplastic	46.457	7.4	3	3	1
MSTRG.14434.6_pep1	hypothetical protein CEUSTIGMA_g2816.t1	22.813	5.2	1	1	1
MSTRG.14473.5_pep1	hypothetical protein CEUSTIGMA_g3517.t1	63.041	4.6	3	3	3	0.853	1.201	1.017	0.964	0.967	1.11	1.192	0.803	1.134	0.951	0.924	1.151	0.9975	0.194987	1.029	0.102041	1.051	0.0951475
MSTRG.14525.1_pep2	hypothetical protein GPECTOR_50g630	9.482	11.9	1	1	1
MSTRG.14527.1_pep1	hypothetical protein CEUSTIGMA_g9395.t1	21.103	7.7	1	1	1
MSTRG.14543.1_pep1	Protease Do-like 10, mitochondrial OS=Arabidopsis thaliana OX=3702 GN=DEGP10 PE=2 SV=1	65.705	2	1	1	1
MSTRG.14556.1_pep3	Putative S-adenosyl-L-methionine-dependent methyltransferase Mb0150 OS=Mycobacterium bovis	36.657	9.8	3	2	2	0.316	0.26	0.39	0.485	1.944	1.873	1.234	1.865	6.152	4.985	7.204	3.862	1.5495	0.203614	6.678	0.0787661	4.4235	0.126936
MSTRG.14557.3_pep3	Pre-rRNA-processing protein esf2	19.645	6	1	1	1
MSTRG.14566.1_pep1	Peptidyl-prolyl cis-trans isomerase FKBP16-4, chloroplastic OS=Arabidopsis thaliana OX=3702 GN=FKBP16-4 PE=1 SV=1	15.197	5.8	1	1	1
MSTRG.14571.1_pep1	uncharacterized protein	10.092	18.2	2	2	2	0.743	0.84	1.059	1.045	1.064	1.158	1.425	1.244	1.432	1.005	1.379	1.108	1.3345	0.0678157	1.4055	0.0188545	1.0565	0.0487459
MSTRG.14614.2_pep1	Protein disulfide-isomerase A4 OS=Homo sapiens OX=9606 GN=PDIA4 PE=1 SV=2	21.752	16.9	3	3	3	0.607	0.605	0.685	0.825	1.439	1.457	1.129	1.364	2.371	2.101	2.408	1.766	1.2465	0.0942639	2.3895	0.00774221	1.9335	0.0866305
MSTRG.14647.1_pep1	Mitogen-activated protein kinase kinase kinase 11 OS=Homo sapiens OX=9606 GN=MAP3K11 PE=1 SV=1	50.393	7.4	3	3	2	0.551	0.857	0.94	1.15	1.148	1.184	1.706	1.342	2.083	1.221	1.382	1.03	1.524	0.119423	1.7325	0.202309	1.1255	0.0848512
MSTRG.14682.3_pep3	hypothetical protein CEUSTIGMA_g2388.t1	23.339	3.2	1	1	1
MSTRG.14725.6_pep1	hypothetical protein GPECTOR_67g312	35.373	16.8	6	7	6	0.731	0.637	0.736	0.743	1.329	1.507	1.007	1.166	1.818	1.806	2.366	2.028	1.0865	0.0731707	2.092	0.130975	1.917	0.057903
MSTRG.14762.1_pep1	Chlorophyll a-b binding protein CP26, chloroplastic OS=Arabidopsis thaliana OX=3702 GN=LHCB5 PE=1 SV=1	29.518	12.5	3	3	2	1.745	1.565	0.823	0.746	0.874	0.85	0.472	0.477	0.501	1.062	0.543	1.139	0.4745	0.0052687	0.522	0.0402299	1.1005	0.0349841
MSTRG.14763.1_pep1	Histidine biosynthesis bifunctional protein hisIE, chloroplastic OS=Arabidopsis thaliana OX=3702 GN=HISN2 PE=1 SV=1	20.741	3.6	1	1	1
MSTRG.14802.1_pep1	PREDICTED: galactokinase	12.011	10.6	1	1	1
MSTRG.14901.1_pep1	hypothetical protein CHLRE_12g539100v5	63.451	11.5	6	6	6	0.721	0.666	0.813	0.649	1.605	1.314	1.128	0.974	2.226	1.974	1.973	2.025	1.051	0.0732636	2.0995	0.0602524	1.9995	0.0127532
MSTRG.14901.6_pep1	hypothetical protein CEUSTIGMA_g5663.t1	92.667	3	3	3	3	0.978	1.093	1.104	1.135	1.013	0.842	1.129	1.038	1.036	0.918	0.77	0.742	1.0835	0.0419935	0.903	0.147287	0.83	0.106024
MSTRG.14901.9_pep1	hypothetical protein CEUSTIGMA_g5663.t1	63.795	3.2	1	1	1
MSTRG.14919.4_pep1	uncharacterized protein	70.118	6.2	3	4	3	1.429	1.485	0.867	0.863	0.839	0.92	0.607	0.581	0.587	0.968	0.62	1.066	0.594	0.0218855	0.6035	0.0273405	1.017	0.0481809
MSTRG.14980.25_pep1	hypothetical protein GPECTOR_65g210 [Gonium pectorale]	13.276	21.8	2	3	1
MSTRG.14980.7_pep1	hypothetical protein GPECTOR_65g210 [Gonium pectorale]	8.3615	34.2	2	6	0
MSTRG.14985.1_pep1	hypothetical protein GPECTOR_52g69	19.373	7.2	1	1	1
MSTRG.14994.1_pep1	uncharacterized protein	7.7523	11	1	1	1
MSTRG.15075.1_pep1	hypothetical protein GPECTOR_17g849	168.65	3.9	5	6	5	1.312	1.206	1.054	1.195	0.824	0.775	0.803	0.991	0.628	0.782	0.643	0.649	0.897	0.104794	0.6355	0.0118017	0.7155	0.092942
MSTRG.15112.4_pep1	hypothetical protein CEUSTIGMA_g7138.t1	29.474	6.9	2	2	2	1.629	1.237	1.029	1.169	0.761	0.689	0.632	0.945	0.467	0.74	0.557	0.589	0.7885	0.198478	0.512	0.0878906	0.6645	0.113619
MSTRG.15160.2_pep2	uncharacterized protein	54.911	4.2	2	2	1
MSTRG.15178.6_pep2	glutamate-1-semialdehyde aminotransferase, partial	11.373	10.7	1	1	1
MSTRG.15206.1_pep1	hypothetical protein GPECTOR_383g186	21.504	8.3	1	1	1
MSTRG.15207.1_pep1	Epimerase family protein SDR39U1 homolog, chloroplastic OS=Arabidopsis thaliana OX=3702 GN=GC1 PE=2 SV=2	9.6602	15.2	1	2	1
MSTRG.15208.1_pep1	predicted protein	15.098	6.9	1	1	1
MSTRG.15208.3_pep2	COP9 signalosome complex subunit 1	30.729	3.5	1	1	1
MSTRG.1522.3_pep1	hypothetical protein GPECTOR_34g717 [Gonium pectorale]	20.969	4.6	1	1	1
MSTRG.1524.5_pep1	Phosphate-binding protein PstS	20.992	23.5	4	10	3	0.744	0.974	0.881	1.01	1.09	0.945	1.184	1.037	1.465	1.237	0.97	0.936	1.1105	0.0661864	1.2175	0.203285	1.0865	0.138518
MSTRG.15259.1_pep1	Putative glutamine-dependent NAD	8.4608	23.1	1	1	1
MSTRG.1526.2_pep3	hypothetical protein CEUSTIGMA_g8631.t1, partial	49.988	3.7	2	2	2	1.101	1.322	1.219	1.228	0.768	0.711	1.107	0.929	0.698	0.63	0.538	0.579	1.018	0.0874263	0.618	0.12945	0.6045	0.0421836
MSTRG.15262.1_pep1	Malate synthase, glyoxysomal OS=Neurospora crassa	23.798	9.2	2	2	1
MSTRG.15323.8_pep1	ran-like small GTPase	24.504	35.2	8	11	8	0.446	0.647	1.024	0.954	1.258	1.205	2.296	1.474	2.821	1.229	1.862	1.263	1.885	0.218037	2.3415	0.204783	1.246	0.0136437
MSTRG.15333.1_pep1	Ribosome biogenesis regulatory protein homolog OS=Arabidopsis thaliana OX=3702 GN=At2g37990 PE=2 SV=2	13.883	6.5	1	1	1
MSTRG.15344.1_pep1	hypothetical protein CEUSTIGMA_g5589.t1 [Chlamydomonas eustigma]	8.6617	13.3	1	1	1
MSTRG.15384.1_pep2	Multidrug resistance-associated protein 4 OS=Homo sapiens OX=9606 GN=ABCC4 PE=1 SV=3	146.19	21.5	28	40	1
MSTRG.15439.1_pep1	UDP-arabinopyranose mutase 1 OS=Oryza sativa subsp. japonica OX=39947 GN=UAM1 PE=1 SV=1	45.168	8.6	3	4	3	1.153	1.41	0.958	1.046	0.93	0.881	0.831	0.742	0.807	0.971	0.625	0.842	0.7865	0.0565798	0.716	0.127095	0.9065	0.0711528
MSTRG.15441.3_pep1	Protein ViaA OS=Edwardsiella ictaluri	74.678	2.5	2	2	2	1.062	1.136	1.115	1.001	0.943	0.934	1.05	0.881	0.888	0.846	0.822	0.933	0.9655	0.0875194	0.855	0.0385965	0.8895	0.0489039
MSTRG.15526.3_pep1	Calcium-transporting ATPase PAT1	46.106	13.5	7	9	0
MSTRG.1553.4_pep1	hypothetical protein GPECTOR_10g945	36.937	5.4	1	1	1
MSTRG.15556.1_pep1	26S proteasome non-ATPase regulatory subunit 7 homolog A OS=Arabidopsis thaliana OX=3702 GN=RPN8A PE=1 SV=1	37.742	2.9	1	1	1
MSTRG.15588.2_pep1	UPF0613 protein PB24D3.06c OS=Schizosaccharomyces pombe	16.059	17.2	1	1	1
MSTRG.1559.18_pep1	hypothetical protein CHLRE_06g278098v5	24.035	9.2	2	2	2	0.538	0.729	0.569	0.714	1.478	1.603	1.058	0.979	2.747	2.598	2.199	2.245	1.0185	0.0387825	2.473	0.110797	2.4215	0.0728887
MSTRG.15598.3_pep2	uncharacterized protein	29.146	2.9	1	1	1
MSTRG.15613.2_pep1	hypothetical protein VOLCADRAFT_88263	31.441	22.8	6	5	2	0.54	0.544	0.577	0.791	1.574	1.547	1.069	1.454	2.915	2.728	2.844	1.956	1.2615	0.152596	2.8795	0.0123285	2.342	0.164816
MSTRG.15632.5_pep1	Autophagy-related protein 8d	15.679	6.6	1	1	1
MSTRG.1571.4_pep1	Guanine/hypoxanthine permease PbuO OS=Bacillus subtilis	57.879	4.2	2	3	2	0.45	1.07	0.467	0.412	1.642	1.645	1.038	0.385	3.649	3.516	1.537	3.993	0.7115	0.45889	2.593	0.40725	3.7545	0.0635238
MSTRG.15710.6_pep1	hypothetical protein CEUSTIGMA_g9996.t1	42.379	8.1	3	3	3	0.569	0.493	0.743	0.865	1.389	1.561	1.306	1.755	2.441	1.869	3.166	1.805	1.5305	0.146684	2.8035	0.129303	1.837	0.0174197
MSTRG.15713.1_pep1	hypothetical protein CEUSTIGMA_g13541.t1	106.8	8	6	6	2	1.277	1.791	1.167	1.166	0.536	0.767	0.914	0.651	0.42	0.459	0.428	0.658	0.7825	0.168051	0.424	0.00943396	0.5585	0.178156
MSTRG.15734.3_pep1	uncharacterized protein	35.608	7.1	2	1	1
MSTRG.15749.3_pep1	E3 ubiquitin-protein ligase listerin OS=Arabidopsis thaliana OX=3702 GN=At5g58410 PE=3 SV=1	175.84	0.9	1	1	1
MSTRG.1577.1_pep1	hypothetical protein TSOC_003062	20.432	4.6	1	1	1
MSTRG.15797.3_pep2	ABC transporter A family member 2 OS=Arabidopsis thaliana OX=3702 GN=ABCA2 PE=2 SV=1	126.87	12.3	13	23	1
MSTRG.15804.1_pep1	Polyribonucleotide nucleotidyltransferase OS=Stenotrophomonas maltophilia	52.506	13.4	5	7	1
MSTRG.15843.1_pep1	hypothetical protein CEUSTIGMA_g4629.t1 [Chlamydomonas eustigma]	28.711	7.3	2	2	1
MSTRG.1586.9_pep1	hypothetical protein CHLRE_18g748847v5	43.628	3.8	2	2	1
MSTRG.1587.1_pep1	hypothetical protein GPECTOR_121g446	13.828	7.6	1	1	1
MSTRG.15894.2_pep2	Succinoglycan biosynthesis protein ExoI OS=Rhizobium meliloti	41.593	6.8	3	3	3	2.11	1.96	0.888	0.871	0.48	0.524	0.421	0.444	0.227	0.541	0.267	0.602	0.4325	0.0265896	0.247	0.0809717	0.5715	0.0533683
MSTRG.159.1_pep2	Peptidyl-prolyl cis-trans isomerase CYP38, chloroplastic OS=Arabidopsis thaliana OX=3702 GN=CYP38 PE=1 SV=1	21.202	22.6	4	6	1
MSTRG.15944.2_pep1	hypothetical protein CHLRE_10g452450v5	19.764	4.7	1	1	1
MSTRG.15990.1_pep1	hypothetical protein CEUSTIGMA_g3501.t1 [Chlamydomonas eustigma]	10.107	7.9	1	1	1
MSTRG.15992.5_pep1	uncharacterized protein	17.987	14.8	2	2	2	1.437	1.469	1.061	1.297	0.674	0.616	0.738	0.883	0.469	0.635	0.419	0.475	0.8105	0.089451	0.444	0.0563063	0.555	0.144144
MSTRG.16019.1_pep1	U3 snoRNP-associated protein-like YAOH OS=Oryza sativa subsp. japonica OX=39947 GN=Os03g0625900 PE=2 SV=1	22.975	8.6	2	2	2	0.863	0.81	1	0.901	1.143	1.202	1.159	1.112	1.324	1.143	1.484	1.334	1.1355	0.0206957	1.404	0.0569801	1.2385	0.0771094
MSTRG.16045.1_pep1	Mitochondrial import inner membrane translocase subunit Tim8 A OS=Takifugu rubripes OX=31033 GN=timm8a PE=3 SV=1	12.892	8.5	1	1	1
MSTRG.16049.1_pep1	hypothetical protein GPECTOR_94g635	24.446	21.9	5	10	5	1.196	1.257	1.173	1.182	0.646	0.677	0.981	0.94	0.54	0.551	0.539	0.573	0.9605	0.0213431	0.5395	0.000926784	0.562	0.019573
MSTRG.16050.16_pep2	Chloroplast stem-loop binding protein of 41 kDa a, chloroplastic OS=Arabidopsis thaliana OX=3702 GN=CSP41A PE=1 SV=1	42.431	20.8	8	8	7	2.591	2.442	0.875	0.781	0.294	0.315	0.338	0.32	0.113	0.336	0.129	0.403	0.329	0.0273556	0.121	0.0661157	0.3695	0.0906631
MSTRG.16065.1_pep1	hypothetical protein GPECTOR_127g527	45.587	7	3	3	2	0.597	0.571	0.657	0.701	1.542	1.54	1.101	1.228	2.583	2.347	2.697	2.197	1.1645	0.0545298	2.64	0.0215909	2.272	0.0330106
MSTRG.16073.2_pep1	hypothetical protein CEUSTIGMA_g9427.t1	73.877	2.3	2	2	2	1.353	1.273	1.124	1.08	0.782	0.788	0.831	0.848	0.578	0.696	0.619	0.73	0.8395	0.0101251	0.5985	0.0342523	0.713	0.0238429
MSTRG.16078.4_pep2	hypothetical protein CEUSTIGMA_g9053.t1	27.944	21	6	8	6	0.46	0.519	1.038	1.04	1.193	1.384	2.257	2.004	2.593	1.149	2.667	1.331	2.1305	0.0593757	2.63	0.0140684	1.24	0.0733871
MSTRG.16085.1_pep1	Valine--tRNA ligase OS=Schizosaccharomyces pombe	20.157	15.7	3	4	2	1.151	1.208	1.205	1.099	0.843	0.848	1.047	0.91	0.732	0.7	0.702	0.772	0.9785	0.0700051	0.717	0.0209205	0.736	0.048913
MSTRG.16143.2_pep1	Malonyl-CoA-acyl carrier protein transacylase, mitochondrial OS=Mus musculus OX=10090 GN=Mcat PE=1 SV=3	24.935	4.1	1	1	1
MSTRG.16167.1_pep1	hypothetical protein GPECTOR_34g717 [Gonium pectorale]	26.894	9.4	2	3	2	1.359	1.118	1.191	0.841	0.795	0.778	0.876	0.752	0.585	0.668	0.696	0.925	0.814	0.0761671	0.6405	0.0866511	0.7965	0.161331
MSTRG.16171.3_pep2	uncharacterized protein	18.79	14.5	2	3	2	1.083	1.427	0.618	0.562	0.875	0.935	0.571	0.394	0.808	1.416	0.655	1.664	0.4825	0.18342	0.7315	0.10458	1.54	0.0805195
MSTRG.16230.1_pep1	Pyruvate, phosphate dikinase, chloroplastic OS=Flaveria brownii OX=33111 GN=PPDK PE=1 SV=1	15.867	6.8	1	1	1
MSTRG.16270.1_pep1	hypothetical protein CHLRE_01g012450v5 [Chlamydomonas reinhardtii]	24.383	4.7	1	1	1
MSTRG.16295.2_pep1	hypothetical protein CEUSTIGMA_g5352.t1	39.896	17.7	5	9	1
MSTRG.16317.2_pep1	hypothetical protein CEUSTIGMA_g1758.t1	8.5125	14.1	1	1	1
MSTRG.16338.1_pep2	hypothetical protein GPECTOR_3g289	94.016	14.9	14	19	5	0.712	0.753	0.903	0.959	1.206	1.292	1.268	1.274	1.694	1.336	1.716	1.347	1.271	0.00236035	1.705	0.00645161	1.3415	0.00409989
MSTRG.1636.2_pep2	hypothetical protein CEUSTIGMA_g6436.t1	19.585	18.4	3	3	3	0.693	0.812	1.161	1.047	1.134	1.048	1.675	1.289	1.636	0.977	1.291	1.001	1.482	0.130229	1.4635	0.117868	0.989	0.0121335
MSTRG.16392.1_pep1	hypothetical protein Rsub_10477 [Raphidocelis subcapitata]	33.917	13	4	4	3	1.127	1.005	1.086	0.937	0.882	1.092	0.964	0.932	0.783	0.812	1.087	1.165	0.948	0.0168776	0.935	0.162567	0.9885	0.178553
MSTRG.16416.4_pep1	hypothetical protein CHLRE_11g467617v5	21.943	20.1	4	5	4	0.563	0.752	0.762	0.821	1.465	1.102	1.353	1.092	2.602	1.923	1.465	1.342	1.2225	0.106748	2.0335	0.279567	1.6325	0.177948
MSTRG.16444.1_pep1	T-complex protein 1 subunit epsilon OS=Arabidopsis thaliana OX=3702 GN=CCT5 PE=1 SV=1	17.866	20.8	3	2	2	1.032	1.014	0.981	0.971	0.988	1.105	0.951	0.958	0.957	1.007	1.09	1.138	0.9545	0.00366684	1.0235	0.0649731	1.0725	0.0610723
MSTRG.16449.1_pep1	Serine/threonine-protein kinase SRK2C OS=Arabidopsis thaliana OX=3702 GN=SRK2C PE=1 SV=1	16.004	13.5	2	2	1
MSTRG.16461.3_pep1	hypothetical protein CEUSTIGMA_g9971.t1, partial	38.975	6	2	2	2	1.375	1.254	1.466	1.333	0.567	0.507	1.066	1.063	0.412	0.387	0.404	0.38	1.0645	0.00140911	0.408	0.00980392	0.3835	0.00912647
MSTRG.16463.3_pep2	hypothetical protein CEUSTIGMA_g10642.t1	34.073	21.5	6	10	6	1.365	1.233	0.821	0.868	1.02	0.961	0.601	0.704	0.747	1.242	0.779	1.107	0.6525	0.0789272	0.763	0.0209699	1.1745	0.0574713
MSTRG.16464.1_pep1	Preprotein translocase subunit SCY2, chloroplastic OS=Arabidopsis thaliana OX=3702 GN=SCY2 PE=2 SV=1	14.029	7.5	1	1	1
MSTRG.1647.4_pep1	hypothetical protein CEUSTIGMA_g9716.t1 [Chlamydomonas eustigma]	56.232	10	5	5	1
MSTRG.16489.1_pep2	hypothetical protein CEUSTIGMA_g10420.t1	15.77	9.8	1	1	1
MSTRG.16490.1_pep1	Acetylornithine deacetylase OS=Arabidopsis thaliana OX=3702 GN=At4g17830 PE=2 SV=1	16.844	7.3	1	1	1
MSTRG.16528.33_pep1	hypothetical protein CEUSTIGMA_g12678.t1	114.4	12.5	13	13	3	0.805	0.794	0.902	0.969	1.1	1.304	1.12	1.22	1.366	1.22	1.642	1.346	1.17	0.042735	1.504	0.0917553	1.283	0.0491037
MSTRG.16532.2_pep2	Proteasome assembly chaperone 2	18.831	14.5	2	2	2	0.959	1.147	1.099	0.964	1.027	0.949	1.146	0.84	1.071	0.934	0.827	0.984	0.993	0.154079	0.949	0.128556	0.959	0.0260688
MSTRG.16540.1_pep1	hypothetical protein CEUSTIGMA_g4696.t1 [Chlamydomonas eustigma]	6.4614	17.5	1	1	1
MSTRG.16578.1_pep1	1-deoxy-D-xylulose 5-phosphate reductoisomerase, chloroplastic OS=Arabidopsis thaliana OX=3702 GN=DXR PE=2 SV=2	23.547	9.1	1	1	1
MSTRG.16582.1_pep1	Copper-transporting ATPase RAN1 OS=Arabidopsis thaliana OX=3702 GN=RAN1 PE=1 SV=1	26.783	8.4	2	2	2	0.846	0.926	1.02	1.186	1.189	0.869	1.206	1.281	1.405	1.166	0.938	0.733	1.2435	0.0301568	1.1715	0.199317	0.9495	0.228015
MSTRG.16586.1_pep1	Phosphoribosylformylglycinamidine cyclo-ligase, chloroplastic/mitochondrial OS=Vigna unguiculata OX=3917 GN=PUR5 PE=2 SV=1	14.427	14.2	2	2	2	1.017	1.183	1.136	1.127	0.896	0.859	1.117	0.953	0.881	0.789	0.726	0.762	1.035	0.0792271	0.8035	0.096453	0.7755	0.0174081
MSTRG.16616.2_pep1	hypothetical protein TSOC_013376, partial	21.729	10.5	1	1	1
MSTRG.16620.1_pep3	hypothetical protein Rsub_06256	30.207	6.1	2	3	2	1.06	1.157	1.088	1.017	1.025	0.825	1.026	0.879	0.967	0.942	0.713	0.811	0.9525	0.0771654	0.84	0.15119	0.8765	0.074729
MSTRG.1664.5_pep2	hypothetical protein CHLRE_17g711250v5	21.52	4.9	1	2	1
MSTRG.16653.1_pep1	serine/threonine dehydratase	36.561	9	2	2	2	1.18	0.738	1.34	1.113	0.795	0.952	1.136	1.508	0.674	0.593	1.29	0.855	1.322	0.140696	0.982	0.313646	0.724	0.180939
MSTRG.16656.1_pep1	Glycine-rich protein 2 OS=Nicotiana sylvestris OX=4096 GN=GRP-2 PE=2 SV=1	52.209	1.7	1	1	1
MSTRG.16673.1_pep1	P-loop containing nucleoside triphosphate hydrolase protein	15.764	13.3	2	2	1
MSTRG.16673.7_pep1	hypothetical protein CHLRE_03g151400v5	13.024	6.2	1	1	1
MSTRG.16691.1_pep3	ALA-interacting subunit 3 OS=Arabidopsis thaliana OX=3702 GN=ALIS3 PE=1 SV=1	38.581	16.9	5	5	5	1.196	1.24	1.011	1.266	0.828	0.88	0.845	1.021	0.692	0.819	0.71	0.695	0.933	0.0943194	0.701	0.0128388	0.757	0.0819022
MSTRG.16756.2_pep1	Transcription factor 25 OS=Mus musculus OX=10090 GN=Tcf25 PE=1 SV=2	64.065	2.7	1	1	1
MSTRG.16795.4_pep1	hypothetical protein CEUSTIGMA_g4595.t1	224.66	2.1	4	4	4	0.811	0.686	0.855	0.83	1.083	1.328	1.054	1.21	1.335	1.267	1.936	1.6	1.132	0.0689046	1.6355	0.183736	1.4335	0.116149
MSTRG.16797.2_pep2	Uncharacterized protein C24H6.11c OS=Schizosaccharomyces pombe	107.59	2.8	2	3	2	0.883	0.779	0.728	0.732	1.422	1.145	0.824	0.94	1.61	1.953	1.47	1.564	0.882	0.0657596	1.54	0.0454545	1.7585	0.110606
MSTRG.1680.1_pep1	V-type proton ATPase subunit a1 OS=Arabidopsis thaliana OX=3702 GN=VHA-a1 PE=2 SV=1	9.5749	23.3	2	2	1
MSTRG.16842.3_pep5	hypothetical protein CEUSTIGMA_g472.t1	57.484	1.7	1	1	1
MSTRG.16859.1_pep1	hypothetical protein CEUSTIGMA_g6385.t1	66.916	12	8	9	1
MSTRG.16879.1_pep2	hypothetical protein CEUSTIGMA_g4285.t1	35.415	10.9	2	5	1
MSTRG.16896.1_pep1	Gamma-glutamyl hydrolase A OS=Dictyostelium discoideum OX=44689 GN=gghA PE=3 SV=1	41.537	14.6	5	5	1
MSTRG.16908.4_pep1	hypothetical protein CEUSTIGMA_g6368.t1 [Chlamydomonas eustigma]	14.862	8.3	1	1	1
MSTRG.16973.1_pep1	Sulfated surface glycoprotein 185 OS=Volvox carteri OX=3067 PE=1 SV=1	18.384	23.8	4	5	4	1.895	1.873	1.331	1.264	0.305	0.28	0.702	0.675	0.161	0.229	0.149	0.222	0.6885	0.0196078	0.155	0.0387097	0.2255	0.0155211
MSTRG.16991.1_pep1	TBC1 domain family member 15 OS=Homo sapiens OX=9606 GN=TBC1D15 PE=1 SV=2	10.869	8.6	1	1	1
MSTRG.17007.2_pep1	Putative glycerol-3-phosphate transporter 1 OS=Arabidopsis thaliana OX=3702 GN=At3g47420 PE=2 SV=1	52.889	2.8	2	2	2	1.312	1.285	1.123	1.264	0.735	0.7	0.856	0.984	0.56	0.654	0.545	0.554	0.92	0.0695652	0.5525	0.0135747	0.604	0.0827815
MSTRG.17012.1_pep1	B3 domain-containing transcription repressor VAL2 OS=Arabidopsis thaliana OX=3702 GN=VAL2 PE=1 SV=1	15.285	15.9	2	2	2	1.214	1.191	0.959	0.846	0.852	1.154	0.79	0.71	0.702	0.888	0.969	1.364	0.75	0.0533333	0.8355	0.159785	1.126	0.211368
MSTRG.17017.3_pep1	uncharacterized protein	9.4427	10.9	1	1	1
MSTRG.17026.1_pep1	Hsp70-Hsp90 organizing protein OS=Triticum aestivum OX=4565 GN=HOP PE=1 SV=1	35.773	7.6	3	3	2	0.861	1.001	0.94	1.039	1.058	1.115	1.092	1.038	1.229	1.126	1.114	1.073	1.065	0.0253521	1.1715	0.0490824	1.0995	0.0241019
MSTRG.17027.4_pep7	hypothetical protein VOLCADRAFT_87187	15.532	5.7	1	1	1
MSTRG.17035.1_pep1	Protein TOC75-3, chloroplastic OS=Arabidopsis thaliana OX=3702 GN=TOC75-3 PE=1 SV=1	46.055	4	2	2	2	1.364	1.397	0.895	1.016	0.91	0.834	0.656	0.727	0.667	1.017	0.597	0.821	0.6915	0.0513377	0.632	0.0553797	0.919	0.106638
MSTRG.17036.1_pep1	hypothetical protein GPECTOR_1g496	35.253	3.5	1	1	1
MSTRG.17055.9_pep2	hypothetical protein CEUSTIGMA_g12759.t1 [Chlamydomonas eustigma]	5.7647	18.5	1	1	1
MSTRG.1706.5_pep1	hypothetical protein GPECTOR_1g591	101.6	3.5	3	3	3	0.775	1.025	0.939	1.197	0.959	1.163	1.212	1.168	1.237	1.021	1.135	0.972	1.19	0.0184874	1.186	0.0430017	0.9965	0.0245861
MSTRG.17099.2_pep1	hypothetical protein CEUSTIGMA_g2660.t1	11.532	27.2	3	3	3	0.429	0.387	1.278	1.468	1.069	1.066	2.979	3.793	2.492	0.836	2.755	0.726	3.386	0.120201	2.6235	0.0501239	0.781	0.0704225
MSTRG.1710.1_pep1	hypothetical protein CEUSTIGMA_g12074.t1 [Chlamydomonas eustigma]	7.7448	15.2	1	1	1
MSTRG.17111.1_pep1	hypothetical protein CEUSTIGMA_g825.t1	34.575	3.4	1	1	1
MSTRG.17136.1_pep1	uncharacterized protein	5.3632	33.3	1	1	1
MSTRG.17141.2_pep1	hypothetical protein CEUSTIGMA_g9711.t1 [Chlamydomonas eustigma]	59.497	10.7	5	8	1
MSTRG.17156.7_pep1	Probable protein phosphatase 2C 1 OS=Oryza sativa subsp. japonica OX=39947 GN=Os01g0164600 PE=1 SV=1	17.345	5.9	1	1	1
MSTRG.17160.1_pep1	hypothetical protein CHLRE_16g678600v5	10.575	18.7	2	2	2	1.308	1.196	1.062	1.093	0.84	0.839	0.812	0.914	0.642	0.791	0.702	0.768	0.863	0.0590962	0.672	0.0446429	0.7795	0.014753
MSTRG.17166.1_pep2	26S proteasome regulatory complex	21.834	7.4	1	1	1
MSTRG.17196.4_pep1	uncharacterized protein	26.081	9.7	1	1	1
MSTRG.17203.5_pep1	hypothetical protein GPECTOR_7g1017	31.192	17.6	5	9	1
MSTRG.17221.1_pep1	Galactokinase OS=Arabidopsis thaliana OX=3702 GN=GAL1 PE=1 SV=2	12.017	6.8	1	1	1
MSTRG.17235.2_pep1	hypothetical protein CEUSTIGMA_g4233.t1 [Chlamydomonas eustigma]	36.475	3.5	1	1	1
MSTRG.17269.1_pep1	uncharacterized protein	39.266	6.1	2	1	1
MSTRG.17280.1_pep3	uncharacterized protein	15.831	7.3	1	1	1
MSTRG.17293.2_pep3	hypothetical protein GPECTOR_22g933	50.104	7.4	3	3	1
MSTRG.17319.1_pep1	Peptide-N4-N-acetyl-beta-D-glucosaminylaspar agine amidase F precursor [Chlorella sorokiniana]	26.272	4.6	1	1	1
MSTRG.17360.1_pep1	hypothetical protein CEUSTIGMA_g12117.t1	33.026	5.2	1	2	1
MSTRG.17361.1_pep2	Nuclear pore complex protein NUP62 OS=Arabidopsis thaliana OX=3702 GN=NUP62 PE=1 SV=1	33.407	3.3	1	1	1
MSTRG.17408.1_pep2	Presenilin-like protein At1g08700 OS=Arabidopsis thaliana OX=3702 GN=At1g08700 PE=1 SV=1	68.346	1.8	1	1	1
MSTRG.17411.19_pep1	hypothetical protein GPECTOR_19g389	67.492	3.5	2	2	2	0.882	0.671	0.948	0.826	1.258	1.264	1.075	1.231	1.426	1.327	1.884	1.53	1.153	0.0676496	1.655	0.138369	1.4285	0.0710536
MSTRG.17428.1_pep1	hypothetical protein CEUSTIGMA_g4270.t1	11.012	8.7	1	1	1
MSTRG.17485.1_pep1	Endochitinase 11 OS=Metarhizium anisopliae OX=5530 GN=chi11 PE=1 SV=1	31.969	7.8	2	3	2	1.246	1.369	1.029	0.998	0.832	0.869	0.826	0.729	0.668	0.809	0.635	0.871	0.7775	0.0623794	0.6515	0.0253262	0.84	0.0369048
MSTRG.17499.1_pep1	Protein RETICULATA-RELATED 5, chloroplastic OS=Arabidopsis thaliana OX=3702 GN=RER5 PE=2 SV=1	66.476	2.5	2	2	2	1.317	1.22	1.029	1.082	0.842	0.854	0.781	0.887	0.639	0.818	0.7	0.789	0.834	0.0635492	0.6695	0.0455564	0.8035	0.018046
MSTRG.17504.1_pep1	Kinesin-like protein FLA10 OS=Chlamydomonas reinhardtii OX=3055 GN=FLA10 PE=1 SV=1	43.88	6.1	2	2	1
MSTRG.17537.3_pep2	Tropinone reductase-like 3 OS=Erythroxylum coca OX=289672 PE=2 SV=1	21.848	10.8	2	4	2	1.812	2.172	0.858	1.174	0.551	0.496	0.474	0.541	0.304	0.642	0.228	0.422	0.5075	0.0660099	0.266	0.142857	0.532	0.206767
MSTRG.17558.1_pep1	ATPase ARSA2 OS=Chlamydomonas reinhardtii OX=3055 GN=ARSA2 PE=1 SV=2	33.078	7.8	2	2	2	1.149	0.867	1.009	1.172	1.048	0.89	0.878	1.352	0.912	1.039	1.027	0.759	1.115	0.212556	0.9695	0.0593089	0.899	0.155729
MSTRG.17562.1_pep1	hypothetical protein CEUSTIGMA_g6267.t1	43.296	5.2	2	3	2	1.368	1.212	1.328	1.159	0.688	0.689	0.971	0.956	0.503	0.518	0.568	0.594	0.9635	0.00778412	0.5355	0.0606909	0.556	0.0683453
MSTRG.17582.1_pep1	hypothetical protein GPECTOR_576g627	27.78	24.1	5	5	5	0.471	0.434	0.477	0.576	1.701	1.691	1.013	1.327	3.611	3.566	3.896	2.936	1.17	0.134188	3.7535	0.0379646	3.251	0.0968933
MSTRG.17593.1_pep1	hypothetical protein CHLRE_12g535350v5	9.4798	9.8	1	1	1
MSTRG.17594.2_pep1	hypothetical protein CHLRE_12g535350v5 [Chlamydomonas reinhardtii]	25.943	3.9	1	1	1
MSTRG.17630.2_pep2	sulfate transporter	51.956	3.8	2	2	2	1.055	1.043	1.009	1.121	0.952	0.971	0.956	1.075	0.902	0.944	0.931	0.866	1.0155	0.0585918	0.9165	0.0158211	0.905	0.0430939
MSTRG.1767.1_pep1	Ultraviolet-B receptor UVR8 OS=Arabidopsis thaliana OX=3702 GN=UVR8 PE=1 SV=1	8.8867	14.5	1	1	1
MSTRG.17673.1_pep1	uncharacterized protein	8.0405	24.7	1	1	1
MSTRG.17769.4_pep1	hypothetical protein CEUSTIGMA_g8208.t1	35.672	12.8	4	5	4	0.917	0.925	1.09	0.965	1.025	1.021	1.189	1.043	1.118	0.94	1.104	1.058	1.116	0.0654122	1.111	0.00630063	0.999	0.0590591
MSTRG.17786.1_pep1	hypothetical protein CEUSTIGMA_g5614.t1	42.985	5.8	2	2	2	1.086	0.982	0.872	0.927	1.287	0.949	0.803	0.944	1.185	1.476	0.966	1.024	0.8735	0.0807098	1.0755	0.101813	1.25	0.1808
MSTRG.17786.3_pep2	CYP97C	54.833	8.5	4	4	4	1.222	1.205	1.099	1.265	0.723	0.78	0.899	1.05	0.592	0.658	0.647	0.617	0.9745	0.0774756	0.6195	0.0443906	0.6375	0.0321569
MSTRG.17815.1_pep1	AP-2 complex subunit alpha-1 OS=Arabidopsis thaliana OX=3702 GN=ALPHA-ADR PE=1 SV=1	25.093	8.1	2	3	1
MSTRG.17827.1_pep2	30S ribosomal protein S13, chloroplastic OS=Spinacia oleracea OX=3562 GN=RPS13 PE=1 SV=3	16.743	25.5	5	7	5	0.824	0.885	1.091	1.092	1.034	1.016	1.324	1.234	1.255	0.948	1.148	0.93	1.279	0.0351837	1.2015	0.0445277	0.939	0.00958466
MSTRG.17831.5_pep2	hypothetical protein VOLCADRAFT_103616 [Volvox carteri f. nagariensis]	40.881	10.6	4	5	4	1.149	1.436	0.905	0.862	0.991	1.057	0.788	0.6	0.862	1.095	0.736	1.226	0.694	0.135447	0.799	0.0788486	1.1605	0.0564412
MSTRG.17867.4_pep1	Ferredoxin-dependent glutamate synthase 1, chloroplastic/mitochondrial OS=Arabidopsis thaliana OX=3702 GN=GLU1 PE=1 SV=3	177.2	12	18	21	1
MSTRG.17954.1_pep1	uncharacterized protein	63.991	2	1	1	1
MSTRG.17987.7_pep1	hypothetical protein GPECTOR_4g1001	88.887	3.7	2	2	2	1.092	1.105	1.113	1.125	0.936	0.846	1.019	1.018	0.857	0.841	0.766	0.752	1.0185	0.000490918	0.8115	0.056069	0.7965	0.0558694
MSTRG.1799.1_pep2	hypothetical protein CEUSTIGMA_g2377.t1	21.22	9.2	2	4	2	1.429	1.284	1.268	1.24	0.625	0.741	0.887	0.966	0.437	0.493	0.577	0.598	0.9265	0.0426336	0.507	0.138067	0.5455	0.096242
MSTRG.17997.9_pep2	hypothetical protein VOLCADRAFT_105485	37.268	14.6	5	6	1
MSTRG.18002.5_pep1	hypothetical protein CEUSTIGMA_g4733.t1	56.921	5.5	3	6	3	1.565	1.467	1.163	1.159	0.555	0.5	0.743	0.79	0.355	0.477	0.341	0.431	0.7665	0.0306588	0.348	0.0201149	0.454	0.0506608
MSTRG.18003.4_pep2	hypothetical protein CEUSTIGMA_g6262.t1	69.045	13.7	7	9	1
MSTRG.18015.4_pep1	hypothetical protein CEUSTIGMA_g3892.t1 [Chlamydomonas eustigma]	31.451	3	1	1	1
MSTRG.18030.1_pep1	Inositol-3-phosphate synthase OS=Zea mays OX=4577 PE=2 SV=2	11.523	7.6	1	1	1
MSTRG.18113.1_pep1	uncharacterized protein	14.484	26.5	2	2	2	0.654	0.792	1.157	1.099	0.892	1.261	1.769	1.388	1.364	0.771	1.592	1.147	1.5785	0.120684	1.478	0.0771313	0.959	0.196038
MSTRG.18123.1_pep1	hypothetical protein Rsub_05619 [Raphidocelis subcapitata]	27.76	7.2	2	2	2	1.857	1.627	1.118	0.821	0.682	0.637	0.602	0.505	0.367	0.61	0.392	0.776	0.5535	0.0876242	0.3795	0.0329381	0.693	0.119769
MSTRG.18142.6_pep2	Indole-3-glycerol phosphate synthase, chloroplastic OS=Arabidopsis thaliana OX=3702 GN=IGPS PE=1 SV=2	18.908	22.3	4	4	4	1.039	0.941	0.787	1.16	1.07	1.072	0.757	1.233	1.03	1.36	1.139	0.924	0.995	0.239196	1.0845	0.0502536	1.142	0.190893
MSTRG.18162.2_pep1	hypothetical protein CHLRE_02g095150v5	47.832	5.4	3	4	3	1.178	1.063	1.208	1.148	0.819	0.855	1.025	1.08	0.695	0.678	0.804	0.745	1.0525	0.0261283	0.7495	0.0727151	0.7115	0.0470836
MSTRG.1823.5_pep1	hypothetical protein CEUSTIGMA_g3531.t1	36.272	5.8	2	2	2	1.173	1.011	1.052	1.159	0.913	0.808	0.897	1.146	0.778	0.868	0.799	0.697	1.0215	0.12188	0.7885	0.0133164	0.7825	0.109265
MSTRG.18239.1_pep1	oligopeptidase B [Monoraphidium neglectum]	12.032	29.2	2	3	1
MSTRG.18399.1_pep1	Hydroxyproline O-arabinosyltransferase 1 OS=Arabidopsis thaliana OX=3702 GN=HPAT1 PE=1 SV=1	35.975	5.8	2	2	2	1.412	1.193	1.174	1.157	0.77	0.71	0.831	0.97	0.545	0.656	0.595	0.614	0.9005	0.0771793	0.57	0.0438596	0.635	0.0330709
MSTRG.18417.1_pep1	uncharacterized protein	7.2824	16.4	1	1	1
MSTRG.18440.1_pep1	Proteasome subunit beta type-7-B OS=Arabidopsis thaliana OX=3702 GN=PBB2 PE=1 SV=2	29.173	10.4	3	2	2	1.076	0.956	1.123	1.113	0.883	0.983	1.044	1.164	0.821	0.786	1.028	0.883	1.104	0.0543478	0.9245	0.111952	0.8345	0.0581186
MSTRG.1847.5_pep2	hypothetical protein CEUSTIGMA_g1739.t1	57.108	10.8	5	5	5	0.674	0.718	0.993	0.918	1.259	1.307	1.473	1.279	1.868	1.268	1.82	1.424	1.376	0.0704942	1.844	0.0130152	1.346	0.0579495
MSTRG.18533.3_pep2	hypothetical protein CEUSTIGMA_g12453.t1 [Chlamydomonas eustigma]	39.675	6.8	2	2	2	0.993	0.986	1.028	1.032	0.986	1.056	1.035	1.047	0.993	0.959	1.071	1.023	1.041	0.00576369	1.032	0.0377907	0.991	0.0322906
MSTRG.18540.1_pep1	Ubiquitin domain-containing protein DSK2b OS=Arabidopsis thaliana OX=3702 GN=DSK2B PE=1 SV=1	22.132	7.4	1	1	1
MSTRG.18552.2_pep1	Peptidyl-prolyl cis-trans isomerase CYP63 OS=Arabidopsis thaliana OX=3702 GN=CYP63 PE=1 SV=1	16.519	6.5	1	1	1
MSTRG.18579.2_pep2	Aminomethyltransferase, mitochondrial OS=Pisum sativum OX=3888 GN=GDCST PE=1 SV=2	44.098	13	5	7	1
MSTRG.18587.1_pep1	DNA-directed RNA polymerases II, IV and V subunit 3 OS=Arabidopsis thaliana OX=3702 GN=NRPB3 PE=1 SV=1	34.184	3.6	1	1	1
MSTRG.1859.1_pep2	hypothetical protein CEUSTIGMA_g2072.t1	129.29	1.1	1	1	1
MSTRG.18594.1_pep1	Vesicle-associated membrane protein 727 OS=Arabidopsis thaliana OX=3702 GN=VAMP727 PE=1 SV=1	25.524	16.7	4	6	4	0.87	0.916	0.902	0.909	1.161	1.205	1.037	0.992	1.334	1.287	1.316	1.326	1.0145	0.0221784	1.325	0.00679245	1.3065	0.0149254
MSTRG.18595.9_pep2	VAM1/VAMP71 protein	31.192	15.7	5	6	5	0.87	0.926	0.836	0.827	1.283	1.209	0.961	0.893	1.475	1.535	1.306	1.462	0.927	0.0366775	1.3905	0.0607695	1.4985	0.0243577
MSTRG.18613.6_pep2	Thymidylate kinase	17.494	7	1	1	1
MSTRG.18617.2_pep4	hypothetical protein CEUSTIGMA_g237.t1	12.649	16.7	2	2	2	1.273	1.532	1.013	0.796	1.049	0.762	0.796	0.52	0.824	1.036	0.497	0.957	0.658	0.209726	0.6605	0.24754	0.9965	0.0396387
MSTRG.18642.1_pep1	hypothetical protein TSOC_002909 [Tetrabaena socialis]	17.298	11.7	2	2	2	1.128	1.112	1.219	1.045	0.87	0.862	1.081	0.94	0.771	0.714	0.775	0.825	1.0105	0.0697674	0.773	0.00258732	0.7695	0.0721248
MSTRG.187.4_pep2	hypothetical protein CEUSTIGMA_g3926.t1 [Chlamydomonas eustigma]	26.685	7.1	2	2	2	1.135	1.036	0.939	0.846	1.073	1.096	0.827	0.817	0.945	1.143	1.058	1.296	0.822	0.00608273	1.0015	0.0564154	1.2195	0.0627306
MSTRG.18700.3_pep1	uncharacterized protein	24.446	9.9	2	4	2	1.468	1.389	1.206	1.03	0.64	0.672	0.822	0.742	0.436	0.531	0.484	0.652	0.782	0.0511509	0.46	0.0521739	0.5915	0.102282
MSTRG.1871.4_pep1	hypothetical protein GPECTOR_7g1229	40.555	17.1	6	5	1
MSTRG.18711.1_pep1	uncharacterized protein	57.253	1.7	1	2	1
MSTRG.18729.1_pep1	Potassium-transporting ATPase alpha chain 2 OS=Cavia porcellus OX=10141 GN=ATP12A PE=2 SV=1	32.804	10.4	3	3	1
MSTRG.18758.1_pep1	hypothetical protein AXG93_1275s1080 [Marchantia polymorpha subsp. ruderalis]	18.811	13.1	2	2	2	0.932	1.112	1.069	0.885	1.07	1.029	1.147	0.796	1.148	1.001	0.925	1.163	0.9715	0.180648	1.0365	0.107574	1.082	0.0748614
MSTRG.188.1_pep1	Probable E3 ubiquitin-protein ligase XBOS34 OS=Oryza sativa subsp. japonica OX=39947 GN=XBOS34 PE=2 SV=1	25.38	14.8	3	4	3	0.997	0.907	0.904	1.016	1.122	1.122	0.907	1.12	1.125	1.241	1.237	1.104	1.0135	0.105081	1.181	0.0474174	1.1725	0.0584222
MSTRG.18864.2_pep1	uncharacterized protein	28.817	4.1	1	1	1
MSTRG.18866.1_pep1	uncharacterized protein	71.622	8.1	4	4	4	0.607	0.731	0.645	0.802	1.34	1.5	1.063	1.097	2.208	2.078	2.052	1.87	1.08	0.0157407	2.13	0.0366197	1.974	0.0526849
MSTRG.18898.2_pep1	Protein OSB3, chloroplastic/mitochondrial OS=Arabidopsis thaliana OX=3702 GN=OSB3 PE=2 SV=1	30.664	2.9	1	1	1
MSTRG.18920.1_pep1	Eukaryotic initiation factor 4A-10 OS=Nicotiana tabacum OX=4097 PE=2 SV=1	46.92	17	6	5	3	1.145	0.761	0.969	0.989	1.103	0.956	0.846	1.3	0.963	1.138	1.256	0.967	1.073	0.211556	1.1095	0.132041	1.0525	0.0812352
MSTRG.18929.1_pep1	hypothetical protein GPECTOR_19g264	11.037	26.1	2	1	1
MSTRG.18939.1_pep3	hypothetical protein VOLCADRAFT_105944	33.565	3.9	1	1	1
MSTRG.18945.1_pep1	uncharacterized protein	9.9241	7.4	1	1	1
MSTRG.18953.1_pep1	Exportin-7-B [Monoraphidium neglectum]	9.7912	17	1	1	1
MSTRG.18970.1_pep1	Dehydrogenase/reductase SDR family member 11 OS=Bos taurus OX=9913 GN=DHRS11 PE=2 SV=1	40.971	6.6	3	3	1
MSTRG.18999.1_pep1	uncharacterized protein	14.93	6.8	1	1	1
MSTRG.19011.1_pep1	hypothetical protein CHLRE_02g083000v5	15.294	8.6	1	1	1
MSTRG.1902.1_pep2	E3 ubiquitin-protein ligase UPL2 OS=Arabidopsis thaliana OX=3702 GN=UPL2 PE=1 SV=3	130.22	0.7	1	1	1
MSTRG.19049.5_pep2	hypothetical protein CEUSTIGMA_g2904.t1	35.9	24.4	6	7	6	0.884	1.03	0.819	0.888	1.187	1.254	0.926	0.862	1.343	1.449	1.217	1.412	0.894	0.0357942	1.28	0.0492187	1.4305	0.0129325
MSTRG.19055.2_pep1	hypothetical protein CEUSTIGMA_g12293.t1	24.349	5	1	1	1
MSTRG.19074.1_pep2	hypothetical protein CEUSTIGMA_g4285.t1 [Chlamydomonas eustigma]	24.152	21.9	3	4	2	0.607	0.498	0.82	1.078	1.177	1.473	1.351	2.165	1.939	1.435	2.958	1.366	1.758	0.231513	2.4485	0.208087	1.4005	0.0246341
MSTRG.19076.1_pep4	metacaspase type I [Volvox carteri f. nagariensis]	8.6569	9.5	1	1	1
MSTRG.1908.1_pep1	hypothetical protein CEUSTIGMA_g2006.t1, partial [Chlamydomonas eustigma]	81.107	2.2	1	1	1
MSTRG.19094.3_pep1	hypothetical protein CEUSTIGMA_g1588.t1 [Chlamydomonas eustigma]	22.361	25.4	5	5	5	1.611	1.308	0.953	1.043	0.805	0.728	0.592	0.797	0.5	0.845	0.557	0.698	0.6945	0.147588	0.5285	0.0539262	0.7715	0.095269
MSTRG.19098.3_pep2	hypothetical protein TSOC_008214	16.193	5.4	1	1	1
MSTRG.1912.1_pep1	Ubiquitin carboxyl-terminal hydrolase 12 OS=Arabidopsis thaliana OX=3702 GN=UBP12 PE=1 SV=2	11.754	8.8	1	1	1
MSTRG.19137.1_pep2	hypothetical protein CEUSTIGMA_g7765.t1 [Chlamydomonas eustigma]	27.521	4	1	1	1
MSTRG.19154.2_pep1	Pre-mRNA-processing factor 19 homolog 2 OS=Arabidopsis thaliana OX=3702 GN=PRP19B PE=1 SV=3	41.12	10.6	4	4	4	0.67	0.697	0.819	0.848	1.349	1.298	1.222	1.217	2.013	1.647	1.862	1.531	1.2195	0.00205002	1.9375	0.0389677	1.589	0.0365009
MSTRG.19173.4_pep1	hypothetical protein GPECTOR_39g402	102.13	4.4	4	4	4	0.453	0.487	1.019	0.794	1.428	1.426	2.249	1.63	3.152	1.401	2.928	1.796	1.9395	0.159577	3.04	0.0368421	1.5985	0.123553
MSTRG.19185.8_pep1	Casein kinase II subunit beta-1 OS=Arabidopsis thaliana OX=3702 GN=CKB1 PE=1 SV=1	22.291	7.8	2	2	2	1.844	2.154	1.029	0.948	0.474	0.52	0.558	0.44	0.257	0.461	0.241	0.549	0.499	0.118236	0.249	0.0321285	0.505	0.0871287
MSTRG.19194.2_pep2	Probable DNA primase large subunit OS=Arabidopsis thaliana OX=3702 GN=At1g67320 PE=2 SV=2	20.153	4.5	1	1	1
MSTRG.19227.5_pep1	Protein DA1 OS=Arabidopsis thaliana OX=3702 GN=DA1 PE=1 SV=1	25.901	9.7	2	2	2	0.99	1.15	1.055	1.131	0.866	0.979	1.066	0.983	0.875	0.821	0.851	0.866	1.0245	0.0405076	0.863	0.013905	0.8435	0.0266746
MSTRG.19311.1_pep1	hypothetical protein CHLRE_07g324050v5	84.94	6.7	5	5	5	1.127	1.041	1.166	0.886	0.884	0.98	1.035	0.851	0.784	0.758	0.941	1.106	0.943	0.097561	0.8625	0.0910145	0.932	0.186695
MSTRG.19327.1_pep1	UPF0603 protein At1g54780, chloroplastic OS=Arabidopsis thaliana OX=3702 GN=At1g54780 PE=1 SV=1	28.983	3	1	1	1
MSTRG.19332.1_pep1	Malate dehydrogenase [NADP], chloroplastic OS=Flaveria bidentis OX=4224 PE=1 SV=1	44.466	23.2	7	9	1
MSTRG.19351.1_pep1	DNA replication factor C complex subunit 1, partial	22.486	5.9	1	1	1
MSTRG.19377.4_pep1	hypothetical protein CEUSTIGMA_g3418.t1	60.245	8.8	5	5	5	0.865	1.032	1.312	1.123	0.788	0.763	1.517	1.088	0.911	0.601	0.739	0.679	1.3025	0.164683	0.825	0.104242	0.64	0.0609375
MSTRG.19432.1_pep2	ATP-binding protein ChvD	33.046	6.2	2	2	2	1.109	0.675	0.861	0.867	1.417	1.041	0.776	1.284	1.278	1.646	1.542	1.201	1.03	0.246602	1.41	0.093617	1.4235	0.156305
MSTRG.19443.1_pep1	Chlorophyll a-b binding protein CP29.1, chloroplastic OS=Arabidopsis thaliana OX=3702 GN=LHCB4.1 PE=1 SV=1	8.867	14.1	1	2	1
MSTRG.19445.1_pep1	hypothetical protein GPECTOR_8g281	55.272	5.8	3	3	3	1.288	1.298	1.259	1.215	0.687	0.659	0.977	0.936	0.533	0.546	0.508	0.542	0.9565	0.0214323	0.5205	0.0240154	0.544	0.00367647
MSTRG.19474.1_pep2	Protein arginine N-methyltransferase 1 OS=Dictyostelium discoideum OX=44689 GN=prmt1 PE=3 SV=1	18.304	6.5	1	1	1
MSTRG.19520.1_pep2	hypothetical protein CHLRE_16g694402v5 [Chlamydomonas reinhardtii]	37.4	8	2	2	2	1.062	1.237	1.005	0.892	0.99	1.012	0.946	0.721	0.932	0.985	0.818	1.135	0.8335	0.134973	0.875	0.0651429	1.06	0.0707547
MSTRG.19528.4_pep1	hypothetical protein CHLRE_16g652400v5	59.269	1.5	1	1	1
MSTRG.19551.1_pep2	50S ribosomal protein L24 OS=Acaryochloris marina	18.25	13.9	3	4	3	0.562	0.621	1.16	1.533	1.128	0.89	2.064	2.469	2.007	0.972	1.433	0.581	2.2665	0.0893448	1.72	0.16686	0.7765	0.251771
MSTRG.19580.2_pep1	DEAD-box ATP-dependent RNA helicase 28 OS=Arabidopsis thaliana OX=3702 GN=RH28 PE=2 SV=1	11.59	10.1	1	1	1
MSTRG.19581.1_pep1	uncharacterized protein	6.8956	19.4	1	3	1
MSTRG.1959.1_pep1	hypothetical protein CEUSTIGMA_g11687.t1	22.026	4.6	1	1	1
MSTRG.19617.5_pep1	Tiny macrocysts protein C OS=Dictyostelium discoideum OX=44689 GN=tmcC PE=2 SV=1	34.736	3.8	1	1	1
MSTRG.19626.1_pep1	Asparagine synthetase [glutamine-hydrolyzing] 1 OS=Arabidopsis thaliana OX=3702 GN=ASN1 PE=2 SV=2	35.338	6.3	2	2	2	0.861	1.006	1.096	0.868	1.094	1.092	1.273	0.863	1.271	0.998	1.085	1.258	1.068	0.191948	1.178	0.0789474	1.128	0.115248
MSTRG.19628.1_pep1	hypothetical protein CEUSTIGMA_g5739.t1 [Chlamydomonas eustigma]	27.909	3.1	1	1	1
MSTRG.19641.1_pep1	DEAD-box ATP-dependent RNA helicase 30 OS=Arabidopsis thaliana OX=3702 GN=RH30 PE=1 SV=2	22.286	7	1	1	1
MSTRG.19654.2_pep1	hypothetical protein CEUSTIGMA_g802.t1 [Chlamydomonas eustigma]	17.792	8.4	1	1	1
MSTRG.19667.2_pep4	Alanine aminotransferase 2, mitochondrial OS=Arabidopsis thaliana OX=3702 GN=ALAAT2 PE=1 SV=1	59.825	5.1	3	3	3	0.888	1.166	0.946	1.078	0.993	1.033	1.065	0.925	1.118	1.05	0.886	0.958	0.995	0.0703518	1.002	0.115768	1.004	0.0458167
MSTRG.19671.7_pep1	Thiosulfate/3-mercaptopyruvate sulfurtransferase 1, mitochondrial OS=Arabidopsis thaliana OX=3702 GN=STR1 PE=1 SV=1	30.367	7.3	1	1	1
MSTRG.19695.1_pep1	Dolichyl-diphosphooligosaccharide--protein glycosyltransferase subunit STT3A OS=Arabidopsis thaliana OX=3702 GN=STT3A PE=2 SV=1	12.197	27.1	3	3	2	0.52	0.53	0.691	1.041	1.394	1.439	1.329	1.964	2.681	2.017	2.715	1.382	1.6465	0.192833	2.698	0.00630096	1.6995	0.18682
MSTRG.19711.1_pep1	Magnesium-chelatase subunit ChlD, chloroplastic OS=Arabidopsis thaliana OX=3702 GN=CHLD PE=1 SV=3	22.65	10.1	2	2	2	0.69	0.704	0.893	0.89	1.338	1.267	1.294	1.264	1.939	1.498	1.8	1.424	1.279	0.0117279	1.8695	0.0371757	1.461	0.0253251
MSTRG.19724.3_pep1	hypothetical protein GPECTOR_1g270	23.756	5.4	1	1	1
MSTRG.1975.3_pep1	ER membrane protein complex subunit 2 OS=Bos taurus OX=9913 GN=EMC2 PE=2 SV=1	34.465	12.1	4	4	4	0.787	0.702	0.834	0.812	1.39	1.29	1.06	1.157	1.766	1.667	1.838	1.589	1.1085	0.0437528	1.802	0.0199778	1.628	0.0239558
MSTRG.19770.4_pep1	hypothetical protein VOLCADRAFT_58180	18.45	5.6	1	1	1
MSTRG.1982.9_pep1	hypothetical protein GPECTOR_17g918	25.153	6.9	1	1	1
MSTRG.1995.1_pep1	hypothetical protein CEUSTIGMA_g13221.t1	39.619	8.4	3	4	3	0.147	0.316	0.443	0.426	1.638	1.966	3.014	1.348	11.143	3.698	6.222	4.615	2.181	0.381935	8.6825	0.283386	4.1565	0.110309
MSTRG.19955.4_pep1	2-isopropylmalate synthase A OS=Solanum pennellii OX=28526 GN=IPMSA PE=2 SV=1	67.829	16.7	10	12	10	0.933	0.872	0.941	0.972	1.072	1.222	1.009	1.115	1.149	1.139	1.401	1.257	1.062	0.0499058	1.275	0.0988235	1.198	0.0492487
MSTRG.19961.1_pep1	Zinc finger CCCH domain-containing protein 42, partial	47.587	2.8	1	1	1
MSTRG.19970.1_pep3	Serine/threonine-protein kinase CTR1 OS=Arabidopsis thaliana OX=3702 GN=CTR1 PE=1 SV=1	154.1	2.7	4	4	2	0.732	0.809	0.866	1.085	1.226	1.158	1.183	1.341	1.675	1.416	1.431	1.067	1.262	0.062599	1.553	0.0785576	1.2415	0.140556
MSTRG.19983.1_pep2	Fumarate hydratase class I, aerobic OS=Escherichia coli O157:H7 OX=83334 GN=fumA PE=3 SV=3	12.296	17.8	2	4	2	0.924	1.132	0.926	1.116	1.05	0.944	1.002	0.986	1.136	1.134	0.834	0.846	0.994	0.00804829	0.985	0.153299	0.99	0.145455
MSTRG.20007.4_pep2	hypothetical protein CEUSTIGMA_g12866.t1	31.473	5.7	2	2	2	1.722	1.575	1.045	1.05	0.611	0.675	0.607	0.667	0.355	0.585	0.429	0.643	0.637	0.0470958	0.392	0.0943878	0.614	0.0472313
MSTRG.20018.1_pep1	hypothetical protein VOLCADRAFT_92695	10.492	10.8	1	1	1
MSTRG.20028.2_pep1	hypothetical protein CEUSTIGMA_g604.t1 [Chlamydomonas eustigma]	19.305	6.7	1	1	1
MSTRG.20042.6_pep2	isopentenyl pyrophosphate:dimethylallyl pyrophosphate isomerase	9.911	28.9	2	2	2	0.868	0.813	0.792	1.152	1.038	1.26	0.912	1.417	1.196	1.311	1.55	1.094	1.1645	0.216831	1.373	0.128915	1.2025	0.0902287
MSTRG.20046.3_pep1	uncharacterized protein	16.96	5.9	1	1	1
MSTRG.2006.1_pep1	Vacuolar protein sorting-associated protein 33A OS=Rattus norvegicus OX=10116 GN=Vps33a PE=1 SV=1	20.651	8	1	1	1
MSTRG.20112.1_pep1	Group 1 truncated hemoglobin LI637 OS=Chlamydomonas moewusii OX=3054 GN=LI637 PE=1 SV=1	10.117	9.6	1	1	1
MSTRG.20114.1_pep1	uncharacterized protein	13.74	8.7	1	1	1
MSTRG.2012.4_pep1	hypothetical protein CEUSTIGMA_g5599.t1	25.417	13.1	3	4	1
MSTRG.20131.1_pep1	Cathepsin L-like proteinase OS=Fasciola hepatica OX=6192 GN=Cat-1 PE=1 SV=1	36.868	5	2	2	2	1.379	1.135	1.101	1.164	0.772	0.809	0.798	1.026	0.56	0.701	0.713	0.695	0.912	0.125	0.6365	0.120189	0.698	0.00429799
MSTRG.20141.2_pep2	hypothetical protein CEUSTIGMA_g1494.t1	26.874	6.5	1	1	1
MSTRG.20165.1_pep2	Phycocyanobilin:ferredoxin oxidoreductase	14.19	7.1	1	1	1
MSTRG.20174.3_pep1	hypothetical protein Rsub_06504	16.225	5.5	1	1	1
MSTRG.20212.2_pep5	DEAD-box RNA helicase, ATP-dependent, cytoplasmic	48.871	4.9	2	2	2	1.11	1.113	0.917	0.916	1.001	1.094	0.826	0.823	0.902	1.092	0.983	1.194	0.8245	0.00181928	0.9425	0.0429708	1.143	0.0446194
MSTRG.20246.1_pep1	hypothetical protein CHLRE_10g447350v5 [Chlamydomonas reinhardtii]	13.592	6.2	1	1	1
MSTRG.20247.1_pep3	Phytochrome-associated serine/threonine-protein phosphatase	34.91	11.8	4	6	4	1.275	1.218	1.116	1.244	0.717	0.726	0.875	1.021	0.562	0.642	0.596	0.584	0.948	0.0770042	0.579	0.029361	0.613	0.0473083
MSTRG.203.1_pep1	hypothetical protein CEUSTIGMA_g5221.t1 [Chlamydomonas eustigma]	32.857	5.2	1	1	1
MSTRG.20323.1_pep1	uncharacterized protein	15.001	6	1	1	1
MSTRG.20355.1_pep1	hypothetical protein VOLCADRAFT_104860 [Volvox carteri f. nagariensis]	33.627	10.2	3	3	3	1.477	1.197	1.534	1.382	0.543	0.446	1.039	1.155	0.368	0.354	0.373	0.323	1.097	0.0528715	0.3705	0.00674764	0.3385	0.0457903
MSTRG.20371.1_pep1	uncharacterized protein	8.3405	11.2	1	1	1
MSTRG.20408.2_pep1	V-type H+-transporting ATPase subunit I	17.057	24	4	5	1
MSTRG.20428.1_pep1	Chaperonin CPN60-1, mitochondrial OS=Cucurbita maxima OX=3661 GN=CPN60-1 PE=1 SV=1	7.079	42.3	3	4	3	0.979	1.025	0.709	0.768	1.224	1.289	0.724	0.749	1.25	1.726	1.258	1.678	0.7365	0.0169722	1.254	0.00318979	1.702	0.0141011
MSTRG.20434.1_pep1	tRNA nucleotidyltransferase cca1 OS=Schizosaccharomyces pombe	16.266	10.7	1	1	1
MSTRG.20439.2_pep1	Glutaminase kidney isoform, mitochondrial OS=Homo sapiens OX=9606 GN=GLS PE=1 SV=1	11.697	28	3	3	3	0.995	0.95	1.031	1.043	0.97	1.218	1.036	1.098	0.975	0.941	1.282	1.168	1.067	0.0290534	1.1285	0.136021	1.0545	0.107634
MSTRG.20495.2_pep1	Chaperone protein DnaJ OS=Clostridium novyi	46.776	1.9	1	1	1
MSTRG.20497.1_pep2	Serine/threonine-protein phosphatase PP2A-4 catalytic subunit OS=Oryza sativa subsp. japonica OX=39947 GN=PP2A4 PE=2 SV=2	35.63	7.6	2	2	2	1.001	0.734	1.035	1.203	0.945	1.083	1.034	1.639	0.944	0.913	1.475	0.9	1.3365	0.226337	1.2095	0.219512	0.9065	0.00717044
MSTRG.20499.2_pep1	hypothetical protein CEUSTIGMA_g8015.t1 [Chlamydomonas eustigma]	20.995	17.3	3	3	1
MSTRG.2053.3_pep2	zf-C3HC-domain-containing protein	38.166	3.6	1	1	1
MSTRG.20548.1_pep1	Uncharacterized methyltransferase At2g41040, chloroplastic OS=Arabidopsis thaliana OX=3702 GN=At2g41040 PE=1 SV=1	19.176	4.6	1	1	1
MSTRG.20621.2_pep1	hypothetical protein CEUSTIGMA_g6235.t1	22.91	4.7	1	1	1
MSTRG.20687.1_pep2	uncharacterized protein	36.52	2.6	1	1	1
MSTRG.2070.1_pep1	hypothetical protein COCSUDRAFT_42729 [Coccomyxa subellipsoidea C-169]	47.131	3.9	2	2	2	0.787	0.62	1.004	1.101	1.111	1.211	1.276	1.776	1.412	1.107	1.953	1.1	1.526	0.163827	1.6825	0.160773	1.1035	0.00317173
MSTRG.20741.3_pep2	uncharacterized protein	18.475	4.3	1	1	1
MSTRG.20748.1_pep1	COP-II coat subunit	194.89	1.8	3	3	1
MSTRG.20751.4_pep1	hypothetical protein CEUSTIGMA_g6622.t1	50.634	3.1	1	1	1
MSTRG.20755.3_pep1	DNA replication factor C complex subunit 3	26.964	9.9	3	3	3	0.733	0.555	0.803	0.871	1.405	1.442	1.095	1.569	1.917	1.75	2.598	1.656	1.332	0.177928	2.2575	0.150831	1.703	0.0275984
MSTRG.20769.3_pep1	Sucrose-phosphate synthase [Micractinium conductrix]	24.955	5.2	1	1	1
MSTRG.20792.1_pep1	uncharacterized protein	18.728	4.8	1	1	1
MSTRG.20801.10_pep1	hypothetical protein CEUSTIGMA_g11775.t1	75.334	28	16	19	16	1.237	1.267	0.841	0.859	0.973	0.998	0.68	0.678	0.787	1.157	0.788	1.162	0.679	0.00147275	0.7875	0.000634921	1.1595	0.0021561
MSTRG.20828.3_pep2	hypothetical protein GPECTOR_15g390	58.873	3.2	2	2	2	1.396	1.291	1.016	0.921	0.966	0.802	0.728	0.713	0.692	0.951	0.621	0.871	0.7205	0.0104094	0.6565	0.0540746	0.911	0.0439078
MSTRG.20830.1_pep1	hypothetical protein CEUSTIGMA_g9716.t1 [Chlamydomonas eustigma]	56.337	15.7	7	7	3	1.133	0.816	0.795	0.938	0.895	0.886	0.702	1.15	0.79	1.126	1.086	0.945	0.926	0.241901	0.938	0.157783	1.0355	0.0873974
MSTRG.2084.1_pep1	uncharacterized protein	14.317	10.7	1	1	1
MSTRG.20863.1_pep1	Uncharacterized protein At3g06530 OS=Arabidopsis thaliana OX=3702 GN=At3g06530 PE=1 SV=3	59.569	3.2	2	2	2	0.913	1.028	0.855	1.133	1.074	1.054	0.936	1.102	1.176	1.256	1.025	0.93	1.019	0.0814524	1.1005	0.0686052	1.093	0.149131
MSTRG.20961.1_pep1	hypothetical protein CEUSTIGMA_g12074.t1 [Chlamydomonas eustigma]	84.295	2.2	2	1	1
MSTRG.20976.4_pep2	hypothetical protein CEUSTIGMA_g2299.t1 [Chlamydomonas eustigma]	34.757	9	3	3	3	1.425	1.32	1.283	1.168	0.657	0.604	0.9	0.885	0.461	0.512	0.458	0.517	0.8925	0.00840336	0.4595	0.00326442	0.5145	0.00485909
MSTRG.21000.1_pep2	Hydroperoxy fatty acid reductase gpx1 OS=Synechocystis sp.	37.99	9	3	3	1
MSTRG.21016.1_pep1	uncharacterized protein	10.065	20.8	2	2	2	0.874	0.914	1.055	1.003	1.11	1.047	1.207	1.097	1.27	1.052	1.146	1.044	1.152	0.0477431	1.208	0.0513245	1.048	0.00381679
MSTRG.2102.1_pep1	hypothetical protein CHLRE_03g145967v5 [Chlamydomonas reinhardtii]	21.346	5.7	1	1	1
MSTRG.21109.1_pep1	uncharacterized protein	16.178	17.2	2	5	1
MSTRG.21189.1_pep1	ABC transporter F family member 3 OS=Arabidopsis thaliana OX=3702 GN=ABCF3 PE=1 SV=1	13.7	6.8	1	1	1
MSTRG.21190.1_pep1	ABC transporter F family member 3 OS=Arabidopsis thaliana OX=3702 GN=ABCF3 PE=1 SV=1	10.315	12.8	1	1	1
MSTRG.21202.6_pep1	Leucine--tRNA ligase, cytoplasmic OS=Arabidopsis thaliana OX=3702 GN=At1g09620 PE=1 SV=1	45.656	9.4	4	4	4	1.128	1.133	1.251	1.185	0.724	0.772	1.109	1.046	0.642	0.579	0.681	0.651	1.0775	0.0292343	0.6615	0.0294785	0.615	0.0585366
MSTRG.21203.3_pep1	Leucine--tRNA ligase, cytoplasmic OS=Arabidopsis thaliana OX=3702 GN=At1g09620 PE=1 SV=1	39.11	14.7	4	4	1
MSTRG.21203.5_pep1	Leucine--tRNA ligase, cytoplasmic OS=Arabidopsis thaliana OX=3702 GN=At1g09620 PE=1 SV=1	39.124	14.7	4	4	1
MSTRG.21227.4_pep1	hypothetical protein CEUSTIGMA_g2674.t1	47.235	5	2	2	2	1.128	1.179	0.958	1.218	0.869	0.898	0.849	1.033	0.77	0.907	0.762	0.737	0.941	0.0977683	0.766	0.00522193	0.822	0.103406
MSTRG.21230.1_pep1	High mobility group protein DSP1, partial	20.534	10.7	3	3	1
MSTRG.21240.4_pep1	hypothetical protein CHLRE_02g095111v5	70.314	7.2	5	6	5	0.881	0.982	0.897	0.847	1.197	1.182	1.018	0.863	1.359	1.334	1.204	1.396	0.9405	0.082403	1.2815	0.060476	1.365	0.0227106
MSTRG.21277.1_pep1	hypothetical protein GPECTOR_40g522 [Gonium pectorale]	10.343	7.6	1	1	1
MSTRG.21313.1_pep3	AP-4 complex subunit mu OS=Arabidopsis thaliana OX=3702 GN=AP4M PE=2 SV=1	12.21	25	3	3	3	0.903	0.955	1.208	0.982	0.867	1.07	1.338	1.028	0.96	0.718	1.12	1.09	1.183	0.131023	1.04	0.0769231	0.904	0.205752
MSTRG.21330.1_pep1	Calpain-type cysteine protease DEK1 OS=Arabidopsis thaliana OX=3702 GN=DEK1 PE=1 SV=1	49.385	9.8	4	6	4	1.14	1.226	1.303	1.333	0.694	0.655	1.143	1.087	0.609	0.533	0.534	0.491	1.115	0.0251121	0.5715	0.0656168	0.512	0.0410156
MSTRG.21415.1_pep1	Paladin OS=Danio rerio OX=7955 GN=pald1 PE=2 SV=1	34.878	5.9	2	2	2	0.528	0.562	1.059	1.091	1.164	1.292	2.006	1.941	2.205	1.099	2.299	1.184	1.9735	0.0164682	2.252	0.0208703	1.1415	0.0372317
MSTRG.21423.1_pep2	Thioredoxin X, chloroplastic OS=Oryza sativa subsp. japonica OX=39947 GN=TRX-X PE=2 SV=1	16.334	11.5	2	2	2	1.064	0.982	1.188	1.086	0.894	0.935	1.117	1.106	0.84	0.753	0.952	0.861	1.1115	0.00494827	0.896	0.0625	0.807	0.0669145
MSTRG.21432.1_pep4	Protein APE_1980.1 OS=Aeropyrum pernix	17.576	5.6	1	1	1
MSTRG.21440.2_pep2	Protein EXPORTIN 1A OS=Arabidopsis thaliana OX=3702 GN=XPO1 PE=1 SV=1	33.39	3	1	1	1
MSTRG.21450.4_pep1	NADPH dependent alkenal/alkenone reductase	37.231	18.6	6	6	4	1.109	1.039	1.043	1.118	0.927	0.996	0.94	1.076	0.836	0.889	0.959	0.891	1.008	0.0674603	0.8975	0.0685237	0.89	0.0011236
MSTRG.21472.1_pep1	Organic cation/carnitine transporter 4 OS=Arabidopsis thaliana OX=3702 GN=OCT4 PE=2 SV=1	49.041	8.3	3	4	3	0.996	0.866	0.99	1.039	1.095	1.012	0.994	1.2	1.099	1.106	1.169	0.974	1.097	0.0938924	1.134	0.0308642	1.04	0.0634615
MSTRG.21477.1_pep1	uncharacterized protein	14.694	6.3	1	1	1
MSTRG.21513.1_pep1	Protein arginine N-methyltransferase 5 OS=Oryza sativa subsp. japonica OX=39947 GN=PRMT5 PE=2 SV=1	94.818	0.9	1	1	1
MSTRG.2152.1_pep4	Very-long-chain 3-oxoacyl-CoA reductase-like protein At1g24470 OS=Arabidopsis thaliana OX=3702 GN=KCR2 PE=2 SV=1	35.174	11.3	4	4	4	0.816	0.807	0.791	0.945	1.261	1.249	0.969	1.171	1.545	1.594	1.548	1.322	1.07	0.0943925	1.5465	0.000969932	1.458	0.0932785
MSTRG.21555.1_pep1	hypothetical protein VOLCADRAFT_104135 [Volvox carteri f. nagariensis]	5.8809	23.5	1	1	1
MSTRG.2157.3_pep1	hypothetical protein CEUSTIGMA_g5897.t1	94.102	1.3	1	1	1
MSTRG.2158.1_pep1	uncharacterized protein	6.7174	22.4	1	1	1
MSTRG.21587.3_pep1	hypothetical protein VOLCADRAFT_105827	33.996	9.4	3	3	3	1.118	0.923	0.928	0.845	1.086	1.164	0.83	0.915	0.971	1.17	1.261	1.378	0.8725	0.0487106	1.116	0.129928	1.274	0.0816327
MSTRG.21596.1_pep1	hypothetical protein CEUSTIGMA_g870.t1	24.748	36.9	9	11	9	0.805	0.78	0.789	0.839	1.314	1.295	0.98	1.076	1.632	1.665	1.66	1.544	1.028	0.0466926	1.646	0.00850547	1.6045	0.0377065
MSTRG.21608.1_pep2	hypothetical protein VOLCADRAFT_119901 [Volvox carteri f. nagariensis]	25.74	6	1	1	1
MSTRG.21615.3_pep1	Probable alanine--tRNA ligase, chloroplastic/mitochondrial OS=Ostreococcus tauri OX=70448 GN=Ot07g01880 PE=3 SV=2	37.914	3.5	1	1	1
MSTRG.21616.1_pep1	Alanine--tRNA ligase OS=Synechococcus sp.	15.546	11.7	1	1	1
MSTRG.21637.1_pep1	Glutamate synthase 1 [NADH], chloroplastic OS=Arabidopsis thaliana OX=3702 GN=GLT1 PE=1 SV=2	7.7107	13.2	1	1	1
MSTRG.21691.1_pep1	hypothetical protein GPECTOR_142g705 [Gonium pectorale]	7.4805	16.2	1	1	1
MSTRG.21695.1_pep1	beta-ketoacyl acyl carrier protein synthase	51.2	6	3	3	3	0.873	0.822	1.159	0.976	1.141	1.199	1.328	1.187	1.307	0.984	1.459	1.228	1.2575	0.0560636	1.383	0.054953	1.106	0.110307
MSTRG.21736.5_pep1	ribulose-1,5-bisphosphate carboxylase/oxygenase small subunit (plastid)	20.573	16	3	8	1
MSTRG.21794.1_pep1	Glycine-rich RNA-binding protein 10 OS=Brassica napus OX=3708 GN=GRP10 PE=2 SV=1	12.8	7.8	1	1	1
MSTRG.21808.4_pep1	hypothetical protein CEUSTIGMA_g17.t1	29.925	7.6	2	2	2	1.065	0.854	1.097	1.135	1.004	0.938	1.03	1.329	0.943	0.915	1.098	0.826	1.1795	0.126749	1.0205	0.0759432	0.8705	0.05112
MSTRG.21810.3_pep2	uncharacterized protein	13.234	11.4	1	1	1
MSTRG.21817.1_pep1	hypothetical protein CEUSTIGMA_g5314.t1	255.86	1.7	4	4	4	0.992	1.087	1.207	1.069	0.956	0.92	1.217	0.983	0.964	0.792	0.846	0.861	1.1	0.106364	0.905	0.0651934	0.8265	0.0417423
MSTRG.21823.3_pep1	Protein RCC2 OS=Homo sapiens OX=9606 GN=RCC2 PE=1 SV=2	19.97	12.1	2	2	2	1.206	1.329	1.063	1.08	0.919	0.759	0.881	0.813	0.762	0.865	0.571	0.703	0.847	0.0401417	0.6665	0.143286	0.784	0.103316
MSTRG.21842.1_pep1	hypothetical protein CHLRE_05g230850v5 [Chlamydomonas reinhardtii]	34.479	4.7	1	1	1
MSTRG.21855.2_pep1	Pyruvate kinase 2, cytosolic OS=Oryza sativa subsp. indica OX=39946 GN=OsI_37456 PE=3 SV=1	5.8709	20.4	1	1	1
MSTRG.21918.1_pep1	hypothetical protein CEUSTIGMA_g1969.t1	31.722	13.7	5	5	1
MSTRG.21937.1_pep1	hypothetical protein GPECTOR_6g520	111.08	3.5	4	5	3	1.127	1.138	0.981	1.007	0.977	0.936	0.87	0.885	0.867	0.996	0.822	0.929	0.8775	0.00854701	0.8445	0.026643	0.9625	0.0348052
MSTRG.2196.1_pep1	Copper-transporting ATPase HMA4 OS=Oryza sativa subsp. japonica OX=39947 GN=HMA4 PE=1 SV=1	29.311	3.2	1	1	1
MSTRG.21986.1_pep1	hypothetical protein CEUSTIGMA_g9859.t1 [Chlamydomonas eustigma]	59.077	9.7	5	5	2	1.507	1.255	0.726	1.391	0.598	0.954	0.482	1.108	0.397	0.824	0.76	0.686	0.795	0.393711	0.5785	0.313742	0.755	0.0913907
MSTRG.22053.1_pep1	Protein RFT1 homolog OS=Homo sapiens OX=9606 GN=RFT1 PE=1 SV=1	25.051	4.6	1	1	1
MSTRG.22070.1_pep1	uncharacterized protein	48.458	14.6	6	7	2	1.56	1.402	1.028	1.463	0.588	0.562	0.659	1.044	0.377	0.572	0.401	0.384	0.8515	0.226072	0.389	0.0308483	0.478	0.196653
MSTRG.22074.1_pep1	DCC family protein At1g52590, chloroplastic OS=Arabidopsis thaliana OX=3702 GN=At1g52590 PE=2 SV=1	20.854	5.3	1	1	1
MSTRG.22118.6_pep3	hypothetical protein Rsub_12660	74.73	2.7	1	1	1
MSTRG.22125.2_pep1	hypothetical protein CHLRE_09g393136v5	63.339	7	4	4	4	1.101	1.11	1.066	1.042	0.952	0.881	0.968	0.939	0.865	0.893	0.794	0.845	0.9535	0.0152071	0.8295	0.0427969	0.869	0.027618
MSTRG.22133.7_pep1	5'-3' exoribonuclease 1 OS=Schizosaccharomyces pombe	46.474	8.6	3	2	1
MSTRG.22160.1_pep2	Aspartate aminotransferase, chloroplastic OS=Arabidopsis thaliana OX=3702 GN=ASP5 PE=1 SV=2	47.708	3.4	1	1	1
MSTRG.22163.3_pep1	Eukaryotic translation initiation factor 2 subunit 3 OS=Drosophila melanogaster OX=7227 GN=eIF2gamma PE=2 SV=1	39.239	17.6	6	7	3	1.459	1.572	1.018	1.142	0.839	0.752	0.698	0.726	0.575	0.824	0.478	0.658	0.712	0.0196629	0.5265	0.0921178	0.741	0.112011
MSTRG.22178.1_pep1	uncharacterized protein	5.3492	47.1	2	2	2	0.506	1.759	0.62	0.75	0.941	1.222	1.225	0.426	1.86	1.518	0.695	1.629	0.8255	0.483949	1.2775	0.455969	1.5735	0.0352717
MSTRG.22181.1_pep1	Histone-binding protein MSI1 homolog OS=Oryza sativa subsp. japonica OX=39947 GN=MSI1 PE=2 SV=1	45.187	8.7	3	3	3	0.866	1.44	1.01	0.971	0.889	0.801	1.166	0.674	1.027	0.88	0.556	0.825	0.92	0.267391	0.7915	0.297536	0.8525	0.0322581
MSTRG.22209.1_pep1	predicted protein	16.082	5.1	1	1	1
MSTRG.22220.1_pep1	V-type proton ATPase subunit E1 OS=Arabidopsis thaliana OX=3702 GN=VHA-E1 PE=1 SV=2	30.907	18.8	6	6	1
MSTRG.22233.4_pep2	hypothetical protein GPECTOR_4g612	11.253	7.5	1	1	1
MSTRG.22280.9_pep1	hypothetical protein CEUSTIGMA_g570.t1 [Chlamydomonas eustigma]	32.871	3.7	1	1	1
MSTRG.22334.1_pep2	hypothetical protein CEUSTIGMA_g12105.t1 [Chlamydomonas eustigma]	6.2152	12.1	1	1	1
MSTRG.22343.2_pep1	SEC1 family transport protein SLY1 OS=Arabidopsis thaliana OX=3702 GN=SLY1 PE=1 SV=1	40.09	9.9	3	4	3	0.653	0.574	0.728	0.551	1.547	1.453	1.115	0.96	2.369	2.125	2.531	2.637	1.0375	0.0746988	2.45	0.0330612	2.381	0.107518
MSTRG.22427.1_pep2	uncharacterized protein	28.233	6.4	1	1	1
MSTRG.22431.9_pep2	20S proteasome alpha subunit F	31.207	20.6	5	6	5	0.703	0.868	0.876	0.957	1.175	1.255	1.246	1.103	1.671	1.341	1.446	1.311	1.1745	0.060877	1.5585	0.0721848	1.326	0.0113122
MSTRG.22447.4_pep1	Peroxisomal membrane protein 13 OS=Arabidopsis thaliana OX=3702 GN=PEX13 PE=1 SV=1	31.649	6.9	2	2	2	0.804	0.938	1.028	0.926	1.143	1.122	1.279	0.987	1.422	1.112	1.196	1.212	1.133	0.128861	1.309	0.0863254	1.162	0.0430293
MSTRG.22470.2_pep1	PAN2-PAN3 deadenylation complex catalytic subunit PAN2 OS=Cryptococcus neoformans var. neoformans serotype D	34.79	3.3	1	1	1
MSTRG.22474.1_pep1	hypothetical protein GPECTOR_77g12	22.508	5.4	1	1	1
MSTRG.22474.3_pep2	hypothetical protein CHLRE_10g467100v5	40.563	2.5	1	1	1
MSTRG.22475.1_pep2	hypothetical protein CBR_g36478	13.787	12	1	1	1
MSTRG.22526.3_pep1	hypothetical protein CEUSTIGMA_g6066.t1, partial [Chlamydomonas eustigma]	63.726	5.7	3	4	3	1.322	1.186	1.626	1.334	0.505	0.395	1.23	1.125	0.382	0.311	0.333	0.296	1.1775	0.044586	0.3575	0.0685315	0.3035	0.0247117
MSTRG.22571.4_pep1	CTP synthase OS=Dictyostelium discoideum OX=44689 GN=ctps PE=3 SV=1	16.315	7.4	1	1	1
MSTRG.22581.2_pep4	SWR1-complex protein 4 OS=Arabidopsis thaliana OX=3702 GN=SWC4 PE=1 SV=1	12.154	7.3	1	1	1
MSTRG.22602.1_pep1	hypothetical protein CEUSTIGMA_g9218.t1	25.795	11.7	3	3	3	1.099	0.901	1.24	1.24	0.8	0.882	1.128	1.376	0.728	0.645	0.979	0.711	1.252	0.0990415	0.8535	0.147042	0.678	0.0486726
MSTRG.22609.1_pep1	uncharacterized protein	25.815	6.2	1	1	1
MSTRG.22624.1_pep1	Serotonin N-acetyltransferase 1, chloroplastic OS=Oryza sativa subsp. indica OX=39946 GN=SNAT1 PE=3 SV=3	28.652	7.6	2	2	2	1.147	1.031	1.476	0.951	0.81	0.818	1.287	0.922	0.706	0.549	0.793	0.86	1.1045	0.165233	0.7495	0.0580387	0.7045	0.220724
MSTRG.22628.1_pep1	FkbM family methyltransferase [Monoraphidium neglectum]	22.727	3.7	1	1	1
MSTRG.22678.7_pep1	Hephaestin-like protein OS=Acropora millepora OX=45264 PE=1 SV=1	110.23	9	10	15	3	1.23	1.256	1.143	1.241	0.681	0.648	0.929	0.988	0.554	0.596	0.516	0.522	0.9585	0.0307773	0.535	0.035514	0.559	0.0661896
MSTRG.22681.3_pep1	Intraflagellar transport protein 140 homolog OS=Mus musculus OX=10090 GN=Ift140 PE=1 SV=1	43.59	5.5	2	2	2	0.895	0.924	1.272	1.18	0.993	0.824	1.421	1.277	1.109	0.781	0.892	0.698	1.349	0.0533729	1.0005	0.108446	0.7395	0.056119
MSTRG.22684.1_pep1	Intraflagellar transport protein 140 homolog OS=Mus musculus OX=10090 GN=Ift140 PE=1 SV=1	19.191	5.8	1	1	1
MSTRG.22697.1_pep1	Endoplasmic reticulum metallopeptidase 1 OS=Xenopus laevis OX=8355 GN=ermp1 PE=2 SV=1	49.95	6.5	3	3	2	0.858	0.935	0.787	0.862	1.197	1.29	0.917	0.922	1.395	1.521	1.38	1.497	0.9195	0.00271887	1.3875	0.00540541	1.509	0.00795229
MSTRG.22724.1_pep1	60S ribosomal protein L35a-2 OS=Arabidopsis thaliana OX=3702 GN=RPL35AB PE=3 SV=1	11.461	28.7	4	6	4	0.904	0.83	1.168	1.015	1.125	1.018	1.292	1.223	1.244	0.963	1.227	1.003	1.2575	0.0274354	1.2355	0.00687981	0.983	0.0203459
MSTRG.22745.3_pep2	hypothetical protein CEUSTIGMA_g8065.t1	64.897	2.6	2	2	1
MSTRG.22745.3_pep4	uncharacterized protein	12.554	13.7	1	2	1
MSTRG.22745.4_pep1	hypothetical protein CEUSTIGMA_g8065.t1	40.312	11.2	3	3	2	1.44	1.078	0.911	0.78	1.191	0.887	0.633	0.724	0.827	1.307	0.823	1.137	0.6785	0.0670597	0.825	0.00242424	1.222	0.0695581
MSTRG.22777.1_pep1	Probable serine/threonine-protein kinase DDB_G0292354 OS=Dictyostelium discoideum OX=44689 GN=DDB_G0292354 PE=3 SV=1	23.08	5.8	1	1	1
MSTRG.22855.1_pep1	hypothetical protein CEUSTIGMA_g10133.t1	15.609	8.8	1	1	1
MSTRG.22893.1_pep2	hypothetical protein VOLCADRAFT_105313	48.648	2.7	1	1	1
MSTRG.22965.2_pep1	hypothetical protein CEUSTIGMA_g8394.t1	25.095	4.3	1	1	1
MSTRG.23048.2_pep1	hypothetical protein GPECTOR_29g49	112.14	3.4	3	3	3	1.162	0.883	0.921	1.193	1.219	0.632	0.793	1.351	1.049	1.324	0.716	0.53	1.072	0.260261	0.8825	0.188669	0.927	0.428263
MSTRG.23050.2_pep1	50S ribosomal protein L11	18.426	25.4	4	4	4	0.794	0.878	0.944	1.037	1.109	1.247	1.189	1.181	1.397	1.175	1.42	1.203	1.185	0.00337553	1.4085	0.00816471	1.189	0.0117746
MSTRG.23060.3_pep1	Glycerol kinase OS=Arabidopsis thaliana OX=3702 GN=GLPK PE=1 SV=1	37.238	2.3	1	1	1
MSTRG.23073.4_pep1	Aminomethyltransferase, mitochondrial OS=Mesembryanthemum crystallinum OX=3544 GN=GDCST PE=2 SV=1	24.89	24.8	5	8	1
MSTRG.23145.1_pep1	hypothetical protein GPECTOR_124g482 [Gonium pectorale]	10.596	24.5	2	3	1
MSTRG.23197.3_pep1	110 kDa U5 small nuclear ribonucleoprotein component CLO OS=Arabidopsis thaliana OX=3702 GN=CLO PE=1 SV=1	21.07	10.3	2	2	1
MSTRG.23221.1_pep1	WDR domain-containing protein a-COP	137.15	17.4	21	29	21	1.058	1.105	1.186	1.12	0.874	0.885	1.121	1.014	0.826	0.737	0.801	0.79	1.0675	0.0501171	0.8135	0.0153657	0.7635	0.0347086
MSTRG.23292.1_pep1	putative phosphatidylglycerol/phosphatidylinositol transfer protein DDB_G0282179 [Rosa chinensis]	24.697	7.1	1	1	1
MSTRG.23350.1_pep1	Flagellar WD repeat-containing protein Pf20 OS=Chlamydomonas reinhardtii OX=3055 GN=PF20 PE=2 SV=1	12.692	10.5	1	1	1
MSTRG.23374.1_pep1	ATP-binding cassette sub-family G member 2 [Auxenochlorella protothecoides]	32.456	5.5	2	2	2	0.965	0.857	0.732	0.814	1.271	1.292	0.759	0.95	1.317	1.736	1.508	1.587	0.8545	0.111761	1.4125	0.0676106	1.6615	0.044839
MSTRG.23375.3_pep1	uncharacterized protein	69.464	1.4	1	1	1
MSTRG.23407.5_pep1	Protein lifeguard 4 OS=Mus musculus OX=10090 GN=Tmbim4 PE=2 SV=1	25.004	4.7	1	1	1
MSTRG.23408.12_pep1	Calcium-transporting ATPase, endoplasmic reticulum-type OS=Solanum lycopersicum OX=4081 GN=LCA1 PE=2 SV=1	117.59	10.6	13	13	12	0.468	0.438	0.577	0.639	1.757	1.616	1.233	1.459	3.754	3.045	3.689	2.529	1.346	0.0839525	3.7215	0.00873304	2.787	0.0925727
MSTRG.23415.1_pep1	hypothetical protein GPECTOR_61g862 [Gonium pectorale]	20.995	4.6	1	1	1
MSTRG.23513.1_pep4	hypothetical protein CEUSTIGMA_g3197.t1	42.941	3.3	1	2	1
MSTRG.23527.1_pep1	uncharacterized protein	47.088	2.4	1	1	1
MSTRG.23579.2_pep1	hypothetical protein CEUSTIGMA_g59.t1	47.316	5.7	3	3	2	1.476	1.147	1.28	1.156	0.706	0.674	0.867	1.008	0.478	0.552	0.588	0.583	0.9375	0.0752	0.533	0.103189	0.5675	0.0273128
MSTRG.23592.1_pep1	hypothetical protein CHLRE_12g530550v5 [Chlamydomonas reinhardtii]	21.585	5.7	1	1	1
MSTRG.23596.2_pep1	Extracellular signal-regulated kinase 2 OS=Dictyostelium discoideum OX=44689 GN=erkB PE=1 SV=1	28.83	12.7	3	3	2	0.889	0.917	0.882	1.09	1.223	1.007	0.992	1.189	1.376	1.387	1.098	0.924	1.0905	0.0903255	1.237	0.112369	1.1555	0.200346
MSTRG.23609.1_pep1	Serine/arginine-rich splicing factor RS40 OS=Arabidopsis thaliana OX=3702 GN=RS40 PE=1 SV=2	32.603	11.8	3	3	3	1.732	2.137	0.806	0.755	0.463	0.97	0.465	0.353	0.267	0.574	0.454	1.285	0.409	0.136919	0.3605	0.259362	0.9295	0.382464
MSTRG.23617.1_pep1	hypothetical protein GPECTOR_124g482	17.544	11.2	2	3	1
MSTRG.23638.5_pep1	hypothetical protein VOLCADRAFT_57046	42.925	3.3	1	1	1
MSTRG.2364.1_pep1	Plastid-lipid-associated protein 6, chloroplastic OS=Arabidopsis thaliana OX=3702 GN=PAP6 PE=1 SV=1	34.491	4	1	1	1
MSTRG.23646.1_pep1	hypothetical protein GPECTOR_79g100 [Gonium pectorale]	8.4203	13.1	1	1	1
MSTRG.23673.2_pep1	hypothetical protein Rsub_04824 [Raphidocelis subcapitata]	12.288	8.8	1	1	1
MSTRG.23675.4_pep4	Mitochondrial-processing peptidase subunit alpha	22.696	21.6	5	5	1
MSTRG.23687.1_pep2	hypothetical protein CEUSTIGMA_g10957.t1 [Chlamydomonas eustigma]	16.113	12.3	2	2	2	1.014	0.992	0.76	0.797	1.26	1.196	0.75	0.803	1.243	1.658	1.206	1.501	0.7765	0.0341275	1.2245	0.0151082	1.5795	0.0496993
MSTRG.23691.4_pep1	hypothetical protein CEUSTIGMA_g6610.t1	30.023	9.6	2	4	1
MSTRG.23691.9_pep2	hypothetical protein CHLNCDRAFT_31842	9.727	14.4	1	1	1
MSTRG.23701.1_pep1	hypothetical protein CEUSTIGMA_g1636.t1	29.87	14.7	4	5	1
MSTRG.23705.1_pep1	hypothetical protein VOLCADRAFT_81811	13.004	13	1	1	1
MSTRG.23728.13_pep2	hypothetical protein CEUSTIGMA_g1723.t1	304.13	6.4	15	15	14	0.933	0.998	0.853	0.889	1.237	1.152	0.914	0.891	1.326	1.45	1.154	1.296	0.9025	0.0127424	1.24	0.0693548	1.373	0.0560816
MSTRG.23741.1_pep1	Photosystem II 22 kDa protein, chloroplastic OS=Solanum lycopersicum OX=4081 GN=PSBS PE=3 SV=1	26.002	10.2	3	3	1
MSTRG.23776.2_pep5	Non-histone chromosomal protein 6 OS=Yarrowia lipolytica	32.364	14.7	4	4	2	0.841	0.692	0.68	0.55	1.332	1.638	0.809	0.795	1.584	1.959	2.367	2.978	0.802	0.00872818	1.9755	0.198178	2.4685	0.206401
MSTRG.23796.1_pep1	Protein DETOXIFICATION 13 OS=Arabidopsis thaliana OX=3702 GN=DTX13 PE=2 SV=1	42.089	6	2	3	2	1.024	1.015	0.876	0.935	1.1	1.167	0.855	0.921	1.074	1.256	1.15	1.248	0.888	0.0371622	1.112	0.0341727	1.252	0.00319489
MSTRG.23827.3_pep1	Phosphatidate phosphatase PAH1 OS=Arabidopsis thaliana OX=3702 GN=PAH1 PE=1 SV=1	70.257	1.2	1	1	1
MSTRG.23858.1_pep1	Probable prolyl 4-hydroxylase 7 OS=Arabidopsis thaliana OX=3702 GN=P4H7 PE=2 SV=1	35.204	16.7	5	6	4	1.028	1.142	0.94	1.287	1.027	0.755	0.914	1.127	0.999	1.093	0.661	0.587	1.0205	0.104361	0.83	0.203614	0.84	0.30119
MSTRG.23862.1_pep2	uncharacterized protein	18.354	6.4	2	2	2	1.258	0.97	1.134	1.286	0.811	0.801	0.901	1.326	0.645	0.715	0.826	0.623	1.1135	0.19084	0.7355	0.123046	0.669	0.0687593
MSTRG.23959.1_pep1	uncharacterized protein	8.7497	14.5	1	1	1
MSTRG.23960.1_pep1	Acetyl-CoA carboxylase 1 OS=Arabidopsis thaliana OX=3702 GN=ACC1 PE=1 SV=1	34.339	9.1	2	2	2	0.768	0.99	1.203	1.023	1.024	1.003	1.566	1.033	1.333	0.851	1.013	0.98	1.2995	0.205079	1.173	0.136402	0.9155	0.0704533
MSTRG.23975.9_pep1	Arginine--pyruvate transaminase AruH OS=Pseudomonas aeruginosa	19.403	6.1	1	1	1
MSTRG.23980.1_pep2	Nucleosome assembly protein 1;2 OS=Oryza sativa subsp. indica OX=39946 GN=NAP1;2 PE=1 SV=1	44.263	2.3	1	1	1
MSTRG.24004.1_pep1	Ribulose bisphosphate carboxylase large chain OS=Chlamydomonas reinhardtii OX=3055 GN=rbcL PE=1 SV=1	8.2193	14.9	1	2	1
MSTRG.24017.1_pep1	uncharacterized protein	8.7798	11.1	1	1	1
MSTRG.24027.1_pep1	uncharacterized protein	27.342	7.2	2	2	2	0.991	1.029	0.883	0.9	1.115	1.138	0.891	0.875	1.125	1.263	1.106	1.264	0.883	0.00906002	1.1155	0.00851636	1.2635	0.000395726
MSTRG.24062.1_pep1	hypothetical protein CEUSTIGMA_g208.t1 [Chlamydomonas eustigma]	34.804	6.1	3	4	3	0.864	0.818	0.853	0.927	1.282	1.19	0.987	1.133	1.484	1.503	1.455	1.284	1.06	0.0688679	1.4695	0.0098673	1.3935	0.0785791
MSTRG.24083.1_pep1	hypothetical protein GPECTOR_11g179 [Gonium pectorale]	45.195	8.7	3	3	3	1.051	0.601	0.854	1.124	1.088	0.995	0.813	1.87	1.035	1.274	1.656	0.885	1.3415	0.393962	1.3455	0.230769	1.0795	0.180176
MSTRG.24094.1_pep2	hypothetical protein CEUSTIGMA_g5897.t1 [Chlamydomonas eustigma]	122.8	1.8	2	2	2	1.713	2.104	0.856	1.312	0.537	0.408	0.5	0.624	0.313	0.627	0.194	0.311	0.562	0.11032	0.2535	0.234714	0.469	0.336887
MSTRG.24113.1_pep1	Chloride channel protein CLC-a	10.424	14.1	1	1	1
MSTRG.24127.1_pep1	hypothetical protein TSOC_005306 [Tetrabaena socialis]	130.25	5.4	5	5	3	0.941	1.114	1.018	1.213	0.973	0.764	1.082	1.089	1.034	0.956	0.686	0.63	1.0855	0.00322432	0.86	0.202326	0.793	0.205549
MSTRG.24131.1_pep1	Acyl-coenzyme A thioesterase 9, mitochondrial OS=Homo sapiens OX=9606 GN=ACOT9 PE=1 SV=2	47.572	6.4	2	2	2	0.969	0.753	0.705	0.633	1.082	1.676	0.728	0.841	1.117	1.535	2.226	2.648	0.7845	0.0720204	1.6715	0.331738	2.0915	0.266077
MSTRG.24156.1_pep1	Protein RETICULATA-RELATED 1, chloroplastic OS=Arabidopsis thaliana OX=3702 GN=RER1 PE=1 SV=1	42.435	4.7	2	2	2	1.301	1.221	1.009	1.063	0.9	0.841	0.776	0.871	0.692	0.892	0.689	0.791	0.8235	0.0576806	0.6905	0.00217234	0.8415	0.0600119
MSTRG.24190.1_pep1	Acylamino-acid-releasing enzyme 1 OS=Oryza sativa subsp. japonica OX=39947 GN=Os10g0415600 PE=3 SV=1	13.22	7.8	1	1	1
MSTRG.24198.1_pep1	Glutathione reductase, cytosolic OS=Brassica rapa subsp. pekinensis OX=51351 GN=GR1 PE=2 SV=2	7.3234	13.4	1	1	1
MSTRG.24238.6_pep1	hypothetical protein CHLRE_01g024200v5	51.793	6.9	2	2	2	0.773	0.426	0.724	0.658	1.488	1.37	0.937	1.545	1.925	2.055	3.216	2.082	1.241	0.244964	2.5705	0.251118	2.0685	0.00652647
MSTRG.24239.3_pep1	hypothetical protein VOLCADRAFT_90738	33.035	11.9	4	4	3	1.113	1.134	1.083	1.133	0.896	0.863	0.973	0.999	0.805	0.827	0.761	0.762	0.986	0.0131846	0.783	0.0280971	0.7945	0.0409062
MSTRG.24243.4_pep2	hypothetical protein CEUSTIGMA_g7790.t1 [Chlamydomonas eustigma]	9.9888	11.9	1	1	1
MSTRG.24254.8_pep1	hypothetical protein Rsub_07647	28.033	16.6	4	4	1
MSTRG.24321.1_pep1	hypothetical protein CEUSTIGMA_g12017.t1	16.348	25.7	4	6	1
MSTRG.2435.1_pep2	hypothetical protein CBR_g41721	22.175	5.3	1	1	1
MSTRG.24354.2_pep1	DEAD-box ATP-dependent RNA helicase 42 OS=Arabidopsis thaliana OX=3702 GN=RH42 PE=1 SV=2	152.92	1.1	2	2	2	1.055	1.252	1.067	1.132	0.908	0.843	1.011	0.904	0.861	0.851	0.673	0.745	0.9575	0.0558747	0.767	0.122555	0.798	0.066416
MSTRG.24365.1_pep2	hypothetical protein CEUSTIGMA_g7540.t1	34.283	14	5	5	5	0.987	1.073	0.966	0.975	0.982	1.033	0.979	0.909	0.995	1.017	0.963	1.059	0.944	0.0370763	0.979	0.0163432	1.038	0.0202312
MSTRG.24394.1_pep1	Threonine dehydratase biosynthetic, chloroplastic OS=Arabidopsis thaliana OX=3702 GN=OMR1 PE=1 SV=1	11.407	9.9	1	1	1
MSTRG.24420.1_pep2	50S ribosomal protein L35 OS=Deinococcus deserti	11.908	18.6	2	3	2	1.095	1.267	0.905	1.158	0.901	1.076	0.826	0.914	0.823	0.996	0.849	0.929	0.87	0.0505747	0.836	0.0155502	0.9625	0.0348052
MSTRG.24427.4_pep1	Elongation factor-like GTPase 1 OS=Mus musculus OX=10090 GN=Efl1 PE=1 SV=1	47.851	5.9	3	2	2	0.946	0.842	1.218	1.181	0.987	0.889	1.288	1.403	1.043	0.81	1.056	0.753	1.3455	0.042735	1.0495	0.00619343	0.7815	0.0364683
MSTRG.24429.3_pep1	hypothetical protein VOLCADRAFT_85348	28.802	15.6	4	4	4	1.029	0.939	1.173	0.982	0.927	1.041	1.14	1.046	0.901	0.79	1.109	1.06	1.093	0.0430009	1.005	0.103483	0.925	0.145946
MSTRG.24509.2_pep3	Chloroplast stem-loop binding protein of 41 kDa b, chloroplastic OS=Arabidopsis thaliana OX=3702 GN=CSP41B PE=1 SV=1	36.679	34.3	10	16	1
MSTRG.24509.3_pep3	Chloroplast stem-loop binding protein of 41 kDa b, chloroplastic OS=Arabidopsis thaliana OX=3702 GN=CSP41B PE=1 SV=1	36.564	34.4	10	15	1
MSTRG.24567.1_pep1	Spliceosome-associated protein 130 A OS=Arabidopsis thaliana OX=3702 GN=SAP130A PE=2 SV=1	113.45	9.8	9	9	1
MSTRG.24577.2_pep1	putative sugar phosphate/phosphate translocator	17.793	8.5	3	3	3	0.843	0.698	1.28	1.182	1.015	0.943	1.518	1.693	1.204	0.793	1.351	0.798	1.6055	0.0545002	1.2775	0.0575342	0.7955	0.00314268
MSTRG.24603.1_pep1	uncharacterized protein	22.458	5.6	1	1	1
MSTRG.24662.1_pep4	hypothetical protein GPECTOR_49g551	12.767	14.9	2	2	2	1.636	1.442	1.037	1.029	0.535	0.881	0.634	0.714	0.327	0.516	0.611	0.856	0.674	0.0593472	0.469	0.302772	0.686	0.247813
MSTRG.24695.1_pep1	Probable ADP-ribosylation factor GTPase-activating protein AGD15 OS=Arabidopsis thaliana OX=3702 GN=AGD15 PE=2 SV=1	28.136	4.9	1	1	1
MSTRG.24703.1_pep1	uncharacterized protein	12.291	11.5	1	1	1
MSTRG.24739.1_pep1	hypothetical protein CEUSTIGMA_g9259.t1 [Chlamydomonas eustigma]	12.312	8.8	1	1	1
MSTRG.24744.1_pep3	Nudix hydrolase 24, chloroplastic OS=Arabidopsis thaliana OX=3702 GN=NUDT24 PE=2 SV=1	34.838	3.7	1	1	1
MSTRG.24773.1_pep1	uncharacterized protein	7.2438	14.1	1	1	1
MSTRG.24789.1_pep1	uncharacterized protein	42.557	6	2	2	2	0.942	1.236	0.787	1.059	0.771	1.311	0.835	0.857	0.818	0.98	1.061	1.238	0.846	0.0130024	0.9395	0.129324	1.109	0.116321
MSTRG.24817.1_pep1	Glutathione S-transferase omega-like 2 OS=Schizosaccharomyces pombe	7.7417	17.1	1	1	1
MSTRG.24831.1_pep4	uncharacterized protein	42.518	4.8	2	2	2	0.915	0.8	1.09	1.148	0.989	1.053	1.191	1.435	1.081	0.907	1.316	0.917	1.313	0.092917	1.1985	0.0980392	0.912	0.00548246
MSTRG.24833.2_pep2	RNA-binding protein 34 OS=Homo sapiens OX=9606 GN=RBM34 PE=1 SV=2	60.888	2.8	2	3	2	0.631	0.842	0.815	1.017	1.106	1.246	1.292	1.208	1.753	1.357	1.48	1.225	1.25	0.0336	1.6165	0.0844417	1.291	0.0511232
MSTRG.24839.1_pep1	Ureidoglycolate hydrolase OS=Arabidopsis thaliana OX=3702 GN=UAH PE=1 SV=1	47.217	7.4	3	3	3	0.776	0.959	1.161	1.086	0.947	1.1	1.496	1.132	1.22	0.816	1.147	1.013	1.314	0.138508	1.1835	0.0308407	0.9145	0.107709
MSTRG.24871.1_pep1	Putative acetolactate synthase large subunit IlvX OS=Mycobacterium tuberculosis	11.891	6.9	1	1	1
MSTRG.24873.2_pep1	hypothetical protein APUTEX25_002145, partial	39.03	7.9	3	3	3	0.826	0.938	0.95	1.052	1.001	1.24	1.15	1.122	1.212	1.054	1.322	1.179	1.136	0.0123239	1.267	0.0434096	1.1165	0.0559785
MSTRG.2488.1_pep1	hypothetical protein Rsub_01341	34.258	6.7	2	2	2	1	0.991	0.964	0.894	1.135	1.076	0.964	0.902	1.135	1.177	1.086	1.204	0.933	0.0332262	1.1105	0.0220621	1.1905	0.0113398
MSTRG.24887.1_pep1	hypothetical protein CHLRE_02g142351v5	23.775	6.9	2	3	1
MSTRG.24936.1_pep3	hypothetical protein CEUSTIGMA_g7440.t1 [Chlamydomonas eustigma]	38.086	2.5	1	1	1
MSTRG.24953.1_pep2	hypothetical protein GPECTOR_144g724	28.134	3.4	1	1	1
MSTRG.24971.6_pep1	Glycolate oxidase subunit GlcD OS=Bacillus subtilis	123.19	3.4	3	2	2	0.897	1.326	0.7	0.787	1.1	1.276	0.78	0.594	1.226	1.571	0.962	1.621	0.687	0.135371	1.094	0.120658	1.596	0.0156642
MSTRG.24982.4_pep2	Serine/threonine-protein kinase CTR1 OS=Arabidopsis thaliana OX=3702 GN=CTR1 PE=1 SV=1	17.011	5.2	1	1	1
MSTRG.24985.1_pep5	Uncharacterized protein At2g38710 OS=Arabidopsis thaliana OX=3702 GN=At2g38710 PE=2 SV=1	19.416	14.3	4	5	3	0.872	0.882	1.041	1.245	1.154	1.015	1.194	1.412	1.323	1.109	1.151	0.815	1.303	0.0836531	1.237	0.069523	0.962	0.152807
MSTRG.25004.1_pep2	omega-6-FAD, chloroplast isoform	136.12	7.1	5	5	3	0.961	0.955	1.183	1.414	0.956	0.626	1.231	1.481	0.995	0.808	0.655	0.443	1.356	0.0921829	0.825	0.206061	0.6255	0.291767
MSTRG.25004.5_pep1	hypothetical protein CEUSTIGMA_g7248.t1	52.004	9.9	3	3	1
MSTRG.25035.1_pep1	hypothetical protein CEUSTIGMA_g13692.t1 [Chlamydomonas eustigma]	14.166	5.9	1	1	1
MSTRG.25043.13_pep1	Heat shock 70 kDa protein OS=Chlamydomonas reinhardtii OX=3055 GN=HSP70 PE=2 SV=2	75.109	24	16	25	14	0.68	0.7	0.765	0.708	1.335	1.504	1.125	1.011	1.963	1.745	2.149	2.124	1.068	0.0533708	2.056	0.0452335	1.9345	0.0979581
MSTRG.25051.1_pep1	Retinol dehydrogenase 16 OS=Rattus norvegicus OX=10116 GN=Rdh16 PE=1 SV=1	23.961	4.8	1	1	1
MSTRG.25053.1_pep1	hypothetical protein CHLRE_02g119950v5 [Chlamydomonas reinhardtii]	44.734	4.5	2	2	2	1.365	1.432	1.054	1.146	0.809	0.676	0.772	0.8	0.593	0.768	0.472	0.59	0.786	0.0178117	0.5325	0.113615	0.679	0.131075
MSTRG.25067.5_pep1	hypothetical protein CHLRE_13g591350v5	44.041	3.8	1	1	1
MSTRG.25090.1_pep5	Importin subunit beta-1 OS=Arabidopsis thaliana OX=3702 GN=KPNB1 PE=1 SV=1	96.714	7.4	7	8	7	0.847	0.776	1.136	0.938	1.065	1.176	1.341	1.209	1.257	0.937	1.515	1.254	1.275	0.0517647	1.386	0.0930736	1.0955	0.144683
MSTRG.25115.5_pep3	chloroplast-specific ribosomal protein	29.709	10.6	4	4	4	0.685	0.733	0.881	0.948	1.159	1.326	1.286	1.293	1.692	1.316	1.809	1.399	1.2895	0.00271423	1.7505	0.033419	1.3575	0.0305709
MSTRG.25118.2_pep1	hypothetical protein CEUSTIGMA_g2299.t1	49.307	14.2	6	7	5	1.339	1.58	1.274	1.211	0.68	0.576	0.951	0.766	0.508	0.534	0.365	0.476	0.8585	0.107746	0.4365	0.163803	0.505	0.0574257
MSTRG.25122.2_pep2	Cycloeucalenol cycloisomerase OS=Arabidopsis thaliana OX=3702 GN=CPI1 PE=2 SV=1	31.811	10.3	2	3	2	0.873	0.76	0.954	0.944	1.144	1.167	1.093	1.242	1.31	1.199	1.536	1.236	1.1675	0.0638116	1.423	0.0794097	1.2175	0.0151951
MSTRG.25148.1_pep1	hypothetical protein CEUSTIGMA_g6912.t1 [Chlamydomonas eustigma]	15.66	9.6	1	1	1
MSTRG.2516.4_pep1	hypothetical protein CHLRE_03g207150v5	41.995	7.5	3	3	3	0.834	0.714	1.046	1.056	0.956	1.008	1.254	1.479	1.146	0.914	1.412	0.955	1.3665	0.0823271	1.279	0.103987	0.9345	0.0219369
MSTRG.25182.2_pep1	hypothetical protein CEUSTIGMA_g3771.t1	48.349	9.5	4	4	4	1.643	1.576	1.038	1.047	0.633	0.697	0.632	0.664	0.385	0.61	0.442	0.666	0.648	0.0246914	0.4135	0.0689238	0.638	0.0438871
MSTRG.25198.1_pep3	hypothetical protein CEUSTIGMA_g12869.t1	129.88	6.3	8	9	1
MSTRG.25225.3_pep1	Nucleolin 1 OS=Arabidopsis thaliana OX=3702 GN=NUCL1 PE=1 SV=1	52.32	13.8	6	6	1
MSTRG.25263.4_pep1	hypothetical protein CEUSTIGMA_g5065.t1, partial	19.177	26.3	4	6	3	1.947	1.618	1.184	1.006	0.583	0.533	0.608	0.622	0.299	0.492	0.329	0.53	0.615	0.0113821	0.314	0.0477707	0.511	0.037182
MSTRG.25271.9_pep2	UPF0652 protein OS=Dictyostelium discoideum OX=44689 GN=DDB_G0293552 PE=3 SV=1	41.871	2.2	1	1	1
MSTRG.25297.1_pep4	GrpE protein homolog 2, mitochondrial OS=Arabidopsis thaliana OX=3702 GN=Mge2 PE=1 SV=1	10.485	20.2	2	2	2	1.047	0.766	0.867	0.853	1.17	1.251	0.828	1.114	1.117	1.349	1.633	1.467	0.971	0.147271	1.375	0.187636	1.408	0.0419034
MSTRG.25299.1_pep1	8-oxo-dGTP diphosphatase OS=Proteus vulgaris OX=585 GN=mutT PE=3 SV=1	19.569	4.5	1	1	1
MSTRG.25357.1_pep1	hypothetical protein CHLRE_02g144005v5	30.221	3.6	1	1	1
MSTRG.25397.5_pep1	hypothetical protein GPECTOR_10g1102	71.518	18.5	11	10	9	0.985	0.885	1.268	1.053	0.966	1.109	1.287	1.19	0.981	0.762	1.253	1.053	1.2385	0.0391603	1.117	0.121755	0.9075	0.160331
MSTRG.25423.7_pep1	hypothetical protein CEUSTIGMA_g3376.t1	34.454	23.4	8	9	8	1.246	1.282	1.151	1.157	0.794	0.703	0.924	0.902	0.637	0.69	0.548	0.608	0.913	0.0120482	0.5925	0.0751055	0.649	0.0631741
MSTRG.25430.8_pep3	hypothetical protein CEUSTIGMA_g3378.t1	95.473	3.2	3	3	3	1.025	1.204	1.155	1.128	0.817	0.899	1.127	0.937	0.797	0.707	0.747	0.797	1.032	0.0920543	0.772	0.0323834	0.752	0.0598404
MSTRG.25446.33_pep1	hypothetical protein GPECTOR_19g213	38.135	17.9	5	5	5	0.816	0.803	0.72	0.648	1.344	1.449	0.882	0.807	1.647	1.867	1.804	2.236	0.8445	0.044405	1.7255	0.0454941	2.0515	0.0899342
MSTRG.25451.1_pep2	uncharacterized protein	6.5113	17.5	1	1	1
MSTRG.25475.1_pep1	uncharacterized protein	46.653	2.5	1	1	1
MSTRG.25552.1_pep1	Tubulin-folding cofactor B OS=Arabidopsis thaliana OX=3702 GN=TFCB PE=1 SV=1	19.745	6.2	1	1	1
MSTRG.25583.5_pep1	ATP-binding cassette, sub-family C (CFTR/MRP), member 2	37.901	13	3	3	2	0.47	1.062	1.635	1.081	1.019	1	3.479	1.018	2.168	0.623	0.942	0.925	2.2485	0.547254	1.555	0.394212	0.774	0.19509
MSTRG.25591.7_pep1	Monothiol glutaredoxin-S14, chloroplastic	15.949	5.6	1	1	1
MSTRG.25594.1_pep1	putative plastid-lipid-associated chloroplastic	26.026	15.3	4	4	1
MSTRG.25655.1_pep1	Soluble starch synthase 1, chloroplastic/amyloplastic OS=Oryza sativa subsp. indica OX=39946 GN=OsI_021017 PE=2 SV=1	8.9924	11.2	1	1	1
MSTRG.25695.6_pep1	hypothetical protein GPECTOR_23g38	47.441	25.8	11	12	9	0.951	0.883	1.04	0.986	1.081	1.08	1.094	1.117	1.137	1.039	1.223	1.095	1.1055	0.0104025	1.18	0.0364407	1.067	0.0262418
MSTRG.25719.2_pep2	hypothetical protein VOLCADRAFT_107666	36.672	15.5	5	7	1
MSTRG.2573.1_pep1	60S ribosomal protein L23 OS=Arabidopsis thaliana OX=3702 GN=RPL23A PE=2 SV=3	14.883	50	6	6	5	0.577	0.778	1.103	1.034	1.113	1.26	1.912	1.329	1.929	1.009	1.62	1.219	1.6205	0.179883	1.7745	0.0870668	1.114	0.0942549
MSTRG.25733.1_pep1	hypothetical protein CEUSTIGMA_g5069.t1	27.51	19.7	5	4	4	0.963	1.056	0.996	1.131	1.031	1.002	1.034	1.071	1.071	1.035	0.949	0.886	1.0525	0.0175772	1.01	0.060396	0.9605	0.0775638
MSTRG.25734.5_pep3	predicted protein	32.109	10.9	3	2	2	0.878	0.751	0.703	0.675	1.42	1.392	0.801	0.899	1.617	2.02	1.854	2.062	0.85	0.0576471	1.7355	0.06828	2.041	0.0102891
MSTRG.2578.1_pep1	hypothetical protein CHLRE_12g521750v5 [Chlamydomonas reinhardtii]	13.464	12	1	1	1
MSTRG.25825.1_pep1	UDP-N-acetylglucosamine transferase subunit ALG14 homolog OS=Rattus norvegicus OX=10116 GN=Alg14 PE=2 SV=1	24.252	10.4	2	2	2	0.617	0.866	0.722	1.076	1.559	1.011	1.17	1.242	2.527	2.159	1.167	0.94	1.206	0.0298507	1.847	0.368165	1.5495	0.393353
MSTRG.25866.1_pep2	reverse transcriptase [Chlorella vulgaris]	31.682	2.8	1	1	1
MSTRG.25903.3_pep4	hypothetical protein GPECTOR_71g569	60.901	7	4	6	4	1.059	1.257	0.959	1.017	1.054	1.118	0.906	0.809	0.995	1.099	0.889	1.099	0.8575	0.0565598	0.942	0.0562633	1.099	0
MSTRG.25903.7_pep4	hypothetical protein CEUSTIGMA_g1341.t1	33.284	15.3	7	10	1
MSTRG.25966.16_pep1	hypothetical protein GPECTOR_7g919	49.312	21.4	9	19	0
MSTRG.26052.1_pep1	30S ribosomal protein S6 OS=Kocuria rhizophila	20.079	12.4	2	3	2	1.084	1.144	0.938	1.117	1.052	0.653	0.865	0.976	0.97	1.122	0.571	0.585	0.9205	0.0602933	0.7705	0.258923	0.8535	0.314587
MSTRG.26085.2_pep2	Regulator of nonsense transcripts 1 homolog OS=Arabidopsis thaliana OX=3702 GN=UPF1 PE=1 SV=2	13.814	23.4	3	3	3	0.892	0.895	1.086	1.037	1.039	1.145	1.217	1.159	1.165	0.957	1.279	1.104	1.188	0.0244108	1.222	0.0466448	1.0305	0.0713246
MSTRG.26131.3_pep1	PREDICTED: probable protein phosphatase 2C 62 isoform X1	204.36	6.7	13	13	2	0.613	0.516	0.697	0.777	1.511	1.312	1.137	1.506	2.465	2.168	2.543	1.689	1.3215	0.139614	2.504	0.0155751	1.9285	0.12419
MSTRG.26142.7_pep1	UDP-glucose pyrophosphorylase	51.311	11.7	6	6	5	1.141	1.044	1.137	1.146	0.82	0.912	0.996	1.098	0.719	0.721	0.874	0.796	1.047	0.0487106	0.7965	0.0973007	0.7585	0.0494397
MSTRG.26185.1_pep2	hypothetical protein GPECTOR_127g527	66.205	9.4	6	6	5	0.447	0.477	0.525	0.57	1.666	1.794	1.174	1.195	3.727	3.173	3.761	3.147	1.1845	0.0088645	3.744	0.0045406	3.16	0.00411392
MSTRG.26195.10_pep1	hypothetical protein GPECTOR_108g189	52.401	3	2	2	2	1.116	1.018	0.792	1.034	1.014	1.137	0.71	1.016	0.909	1.28	1.117	1.1	0.863	0.177289	1.013	0.102665	1.19	0.0756303
MSTRG.26203.1_pep1	hypothetical protein CHLRE_12g535350v5 [Chlamydomonas reinhardtii]	13.076	16.2	2	2	2	1.23	1.115	0.976	0.841	1.086	0.969	0.793	0.754	0.883	1.113	0.869	1.152	0.7735	0.0252101	0.876	0.00799087	1.1325	0.0172185
MSTRG.26224.1_pep4	plastid ribosomal protein S20	19.353	14.7	4	7	4	0.82	0.869	1.189	1.221	0.891	0.956	1.45	1.405	1.087	0.749	1.1	0.783	1.4275	0.0157618	1.0935	0.00594422	0.766	0.0221932
MSTRG.2624.2_pep2	uncharacterized protein	7.095	22.7	1	1	1
MSTRG.26247.14_pep1	hypothetical protein GPECTOR_2g1557	24.845	6.4	1	1	1
MSTRG.26267.3_pep2	hypothetical protein CEUSTIGMA_g11671.t1 [Chlamydomonas eustigma]	56.784	4.7	2	2	2	0.6	0.331	0.896	0.928	1.189	1.613	1.493	2.804	1.982	1.327	4.873	1.738	2.1485	0.305097	3.4275	0.421736	1.5325	0.134095
MSTRG.26316.3_pep1	V-type proton ATPase subunit E1	26.041	22.7	6	6	1
MSTRG.26323.1_pep1	isoamylase-type starch debranching enzyme	16.51	11	1	1	1
MSTRG.26419.1_pep1	Allophanate hydrolase OS=Pseudomonas sp.	17.357	19.3	2	2	2	0.996	1.24	0.985	1.08	1.016	0.828	0.989	0.871	1.02	1.031	0.668	0.767	0.93	0.0634409	0.844	0.208531	0.899	0.14683
MSTRG.26421.7_pep1	hypothetical protein GPECTOR_5g150 [Gonium pectorale]	59.065	8.6	5	5	4	1.78	1.883	1.213	1.166	0.475	0.353	0.681	0.619	0.267	0.392	0.187	0.303	0.65	0.0476923	0.227	0.176211	0.3475	0.128058
MSTRG.26508.1_pep1	hypothetical protein GPECTOR_34g777	28.866	12.5	4	4	4	0.909	0.95	1.071	1.024	1.155	0.858	1.178	1.078	1.271	1.078	0.903	0.838	1.128	0.0443262	1.087	0.169273	0.958	0.125261
MSTRG.26508.3_pep1	chaperonin complex component	24.108	19.2	4	4	4	0.756	0.996	0.918	1.016	1.184	1.146	1.214	1.02	1.566	1.29	1.151	1.128	1.117	0.0868397	1.3585	0.152742	1.209	0.0669975
MSTRG.26563.1_pep1	uncharacterized protein	23.158	9.7	2	2	2	0.945	0.883	1.087	0.932	1.035	1.124	1.15	1.055	1.095	0.952	1.273	1.206	1.1025	0.0430839	1.184	0.0751689	1.079	0.117702
MSTRG.26601.2_pep2	Chloride channel protein CLC-d OS=Arabidopsis thaliana OX=3702 GN=CLC-D PE=1 SV=2	26.178	21	4	3	3	0.715	0.618	0.796	0.762	1.277	1.526	1.113	1.233	1.786	1.604	2.469	2.003	1.173	0.0511509	2.1275	0.160517	1.8035	0.110618
MSTRG.26649.1_pep1	Oxygen-dependent coproporphyrinogen-III oxidase, mitochondrial OS=Homo sapiens OX=9606 GN=CPOX PE=1 SV=3	39.692	4.4	2	2	2	0.979	1.023	1.176	1.137	0.904	0.918	1.201	1.111	0.923	0.769	0.897	0.807	1.156	0.0389273	0.91	0.0142857	0.788	0.0241117
MSTRG.26764.1_pep1	Ubiquitin carboxyl-terminal hydrolase 5 OS=Homo sapiens OX=9606 GN=USP5 PE=1 SV=2	7.8586	19.2	1	1	1
MSTRG.26780.3_pep1	Transposon Ty3-I Gag-Pol polyprotein OS=Saccharomyces cerevisiae	68.791	2.8	2	3	2	1.619	1.592	1.03	1.017	0.693	0.656	0.636	0.639	0.428	0.673	0.412	0.645	0.6375	0.00235294	0.42	0.0190476	0.659	0.0212443
MSTRG.26836.1_pep1	Trafficking protein particle complex subunit 6b OS=Danio rerio OX=7955 GN=trappc6b PE=2 SV=1	16.884	7.9	1	1	1
MSTRG.26842.1_pep1	hypothetical protein CEUSTIGMA_g7251.t1 [Chlamydomonas eustigma]	17.855	16.6	3	3	3	0.879	0.886	0.858	0.813	1.259	1.201	0.976	0.918	1.432	1.467	1.356	1.477	0.947	0.030623	1.394	0.0272597	1.472	0.00339674
MSTRG.26866.5_pep1	hypothetical protein CEUSTIGMA_g1870.t1	28.152	4.2	1	1	1
MSTRG.26894.1_pep1	ATP-dependent Clp protease proteolytic subunit-related protein 1, chloroplastic OS=Arabidopsis thaliana OX=3702 GN=CLPR1 PE=1 SV=1	37.031	16.9	5	5	5	0.849	1.107	0.767	0.964	1.208	1.18	0.903	0.871	1.423	1.575	1.066	1.224	0.887	0.0180383	1.2445	0.143431	1.3995	0.125402
MSTRG.26898.5_pep1	Pumilio homolog 2 OS=Homo sapiens OX=9606 GN=PUM2 PE=1 SV=2	13.83	7.3	1	1	1
MSTRG.26922.1_pep1	Serine/threonine-protein kinase Nek1 OS=Mus musculus OX=10090 GN=Nek1 PE=1 SV=2	27.605	6.6	2	2	2	1.214	1.181	1.12	1.27	0.774	0.769	0.923	1.075	0.638	0.691	0.651	0.606	0.999	0.0760761	0.6445	0.0100853	0.6485	0.0655359
MSTRG.26951.1_pep1	Glycosyl transferase family 8 [Micractinium conductrix]	34.829	2.9	1	1	1
MSTRG.26963.6_pep1	hypothetical protein CHLRE_17g734900v5	18.686	6.8	1	1	1
MSTRG.26981.1_pep3	FtsZ	30.362	24.5	6	6	6	0.624	0.524	0.796	0.927	1.334	1.515	1.276	1.769	2.138	1.676	2.891	1.634	1.5225	0.161905	2.5145	0.149732	1.655	0.0126888
MSTRG.26981.2_pep2	hypothetical protein GPECTOR_67g304	34.985	2.4	1	1	1
MSTRG.27067.7_pep1	hypothetical protein CEUSTIGMA_g9930.t1	98.106	2.1	2	2	2	0.618	0.797	0.926	0.698	1.417	1.308	1.498	0.876	2.293	1.53	1.641	1.874	1.187	0.262005	1.967	0.165735	1.702	0.101058
MSTRG.27088.1_pep1	uncharacterized protein	7.4577	22.9	1	1	1
MSTRG.271.2_pep1	Peroxisomal nicotinamide adenine dinucleotide carrier OS=Arabidopsis thaliana OX=3702 GN=PXN PE=1 SV=1	26.821	5.1	1	1	1
MSTRG.2712.1_pep3	hypothetical protein CHLRE_16g656150v5	37.486	4.3	1	1	1
MSTRG.27139.3_pep2	hypothetical protein CEUSTIGMA_g1696.t1 [Chlamydomonas eustigma]	12.388	11.3	1	1	1
MSTRG.2715.2_pep2	hypothetical protein CHLRE_17g705350v5 [Chlamydomonas reinhardtii]	89.887	1.4	1	1	1
MSTRG.27208.5_pep2	hypothetical protein GPECTOR_5g316	44.081	8.2	3	3	1
MSTRG.27241.2_pep1	Serine/threonine-protein phosphatase 2A 65 kDa regulatory subunit A alpha isoform OS=Arabidopsis thaliana OX=3702 GN=PP2AA1 PE=1 SV=1	64.567	10.8	7	9	7	1.114	1.063	1.24	1.14	0.782	0.774	1.113	1.072	0.702	0.631	0.728	0.679	1.0925	0.0187643	0.715	0.0181818	0.655	0.0366412
MSTRG.27246.5_pep2	Glutaminyl-peptide cyclotransferase OS=Arabidopsis thaliana OX=3702 GN=QCT PE=1 SV=1	14.208	8.8	1	1	1
MSTRG.27272.11_pep3	30S ribosomal protein S1, chloroplastic OS=Spinacia oleracea OX=3562 GN=RPS1 PE=1 SV=1	48.677	10.7	4	6	3	0.781	0.656	1.216	1.333	0.996	0.895	1.557	2.032	1.275	0.819	1.364	0.671	1.7945	0.132349	1.3195	0.0337249	0.745	0.0993289
MSTRG.273.1_pep1	Chlorophyll a-b binding protein of LHCII type I, chloroplastic OS=Chlamydomonas moewusii OX=3054 PE=2 SV=1	28.499	13.9	3	26	1
MSTRG.2732.1_pep1	Replication factor A protein 1 OS=Saccharomyces cerevisiae	33.032	2.5	1	1	1
MSTRG.2733.1_pep2	hypothetical protein GPECTOR_28g821	57.34	6.3	3	3	2	0.547	0.445	0.846	0.727	1.464	1.531	1.547	1.634	2.676	1.73	3.44	2.106	1.5905	0.0273499	3.058	0.124918	1.918	0.0980188
MSTRG.2733.2_pep5	hypothetical protein APUTEX25_005418	57.161	6.5	4	4	3	0.914	1.061	0.872	0.917	1.117	1.134	0.954	0.864	1.222	1.281	1.069	1.237	0.909	0.049505	1.1455	0.0667831	1.259	0.0174742
MSTRG.27333.1_pep1	uncharacterized protein	13.423	6.6	1	1	1
MSTRG.27334.1_pep1	uncharacterized protein	48.128	4.2	1	1	1
MSTRG.2738.6_pep3	protein SUPPRESSOR OF QUENCHING 1, chloroplastic isoform X1	46.861	11	4	5	4	0.971	1.045	0.933	0.903	1.159	1.174	0.961	0.864	1.194	1.242	1.123	1.3	0.9125	0.0531507	1.1585	0.0306431	1.271	0.0228167
MSTRG.27392.3_pep3	Leukotriene A-4 hydrolase OS=Homo sapiens OX=9606 GN=LTA4H PE=1 SV=2	74.134	4.8	3	3	3	0.753	0.905	1.277	0.925	1.021	1.193	1.696	1.022	1.356	0.8	1.318	1.29	1.359	0.247976	1.337	0.0142109	1.045	0.23445
MSTRG.27411.1_pep2	uncharacterized protein	9.703	20.2	1	1	1
MSTRG.27415.1_pep1	hypothetical protein CEUSTIGMA_g10224.t1	29.731	7.7	2	2	2	1.276	1.61	1.166	0.97	0.804	0.68	0.914	0.602	0.63	0.69	0.422	0.701	0.758	0.205805	0.526	0.197719	0.6955	0.00790798
MSTRG.27452.1_pep1	Elongation factor 1-alpha 1 OS=Bos taurus OX=9913 GN=EEF1A1 PE=1 SV=1	13.89	9.5	1	1	1
MSTRG.27489.5_pep1	hypothetical protein CEUSTIGMA_g9543.t1	19.789	7.2	1	2	1
MSTRG.27496.1_pep1	hypothetical protein CEUSTIGMA_g3198.t1 [Chlamydomonas eustigma]	17.453	11.7	1	1	1
MSTRG.27497.2_pep1	Baculoviral IAP repeat-containing protein 6 OS=Homo sapiens OX=9606 GN=BIRC6 PE=1 SV=2	83.462	1.2	1	1	1
MSTRG.27521.1_pep1	Amino acid transporter AVT1A OS=Arabidopsis thaliana OX=3702 GN=AVT1A PE=2 SV=2	48.116	8.8	3	3	1
MSTRG.27545.5_pep2	hypothetical protein CEUSTIGMA_g10033.t1	27.12	12.4	3	4	1
MSTRG.27564.1_pep2	Xaa-Pro dipeptidase OS=Pongo abelii OX=9601 GN=PEPD PE=2 SV=1	30.413	3.2	1	1	1
MSTRG.27577.1_pep5	Queuosine salvage protein OS=Dictyostelium discoideum OX=44689 GN=DDB_G0288723 PE=3 SV=1	11.939	25.7	3	2	0
MSTRG.2760.6_pep2	hypothetical protein CHLRE_17g743547v5	19.611	4.5	1	1	1
MSTRG.2761.2_pep1	hypothetical protein MNEG_2850	219.56	1.6	2	3	2	1.143	1.371	1.107	1.001	0.657	0.95	0.969	0.73	0.575	0.593	0.693	0.949	0.8495	0.140671	0.634	0.0930599	0.771	0.230869
MSTRG.27650.1_pep1	hypothetical protein CEUSTIGMA_g12053.t1 [Chlamydomonas eustigma]	13.443	23.3	2	4	2	1.023	1.081	1.072	0.996	0.772	1.051	1.048	0.921	0.755	0.72	0.972	1.055	0.9845	0.0644997	0.8635	0.125651	0.8875	0.188732
MSTRG.2766.1_pep1	hypothetical protein CEUSTIGMA_g13110.t1 [Chlamydomonas eustigma]	77.714	5.9	3	3	2	1.061	1.376	0.948	0.937	1.109	0.814	0.893	0.681	1.045	1.17	0.592	0.869	0.787	0.134689	0.8185	0.276726	1.0195	0.147621
MSTRG.27694.4_pep2	Probable protein phosphatase 2C 69 OS=Arabidopsis thaliana OX=3702 GN=At5g10740 PE=2 SV=1	35.402	5.6	2	2	2	0.926	0.844	0.987	0.978	1.002	1.227	1.066	1.159	1.082	1.015	1.454	1.255	1.1125	0.0417978	1.268	0.146688	1.135	0.105727
MSTRG.277.2_pep2	soluble starch synthase III	99.669	2.1	2	2	2	1.229	1.368	1.284	1.17	0.654	0.716	1.045	0.855	0.532	0.509	0.523	0.612	0.95	0.1	0.5275	0.00853081	0.5605	0.0918822
MSTRG.27714.19_pep1	hypothetical protein COCSUDRAFT_55395	93.811	8.8	6	6	5	0.724	0.934	0.811	0.937	1.188	1.194	1.12	1.003	1.641	1.465	1.278	1.274	1.0615	0.0551107	1.4595	0.124358	1.3695	0.0697335
MSTRG.27737.1_pep1	Probable phosphoribosylformylglycinamidine synthase, chloroplastic/mitochondrial OS=Arabidopsis thaliana OX=3702 GN=At1g74260 PE=2 SV=3	9.4967	13.5	1	1	1
MSTRG.27773.1_pep1	hypothetical protein GPECTOR_214g437	66.674	7.6	3	3	1
MSTRG.27793.1_pep1	hypothetical protein GPECTOR_12g364	40.782	29.2	12	26	2	1.128	1.183	1.04	1.132	0.902	0.87	0.922	0.957	0.8	0.867	0.735	0.769	0.9395	0.0186269	0.7675	0.0423453	0.818	0.0599022
MSTRG.27799.1_pep1	hypothetical protein GPECTOR_20phG10 [Gonium pectorale]	14.032	9.4	1	1	1
MSTRG.2782.2_pep1	Glyoxalase 1 OS=Caenorhabditis elegans OX=6239 GN=glod-4 PE=2 SV=1	19.01	26.3	5	6	1
MSTRG.27838.7_pep1	Carotenoid 9,10	63.325	19.6	11	15	10	1.118	1.072	0.902	0.922	1.052	0.998	0.807	0.86	0.941	1.166	0.931	1.082	0.8335	0.0317936	0.936	0.00534188	1.124	0.0373665
MSTRG.27841.1_pep1	uncharacterized protein	12.561	8.4	1	1	1
MSTRG.27850.1_pep1	hypothetical protein GPECTOR_7g1028	15.77	15.7	2	2	2	1.356	1.31	1.182	1.226	0.733	0.649	0.872	0.936	0.541	0.62	0.495	0.529	0.904	0.0353982	0.518	0.0444015	0.5745	0.0791993
MSTRG.27859.8_pep1	hypothetical protein CEUSTIGMA_g9824.t1	21.438	22.3	5	5	4	0.849	0.901	1.001	1.034	1.012	1.132	1.179	1.148	1.192	1.011	1.256	1.095	1.1635	0.0133219	1.224	0.0261438	1.053	0.039886
MSTRG.27894.1_pep1	THO complex subunit 4A OS=Arabidopsis thaliana OX=3702 GN=ALY1 PE=1 SV=1	34.401	13.5	4	4	1
MSTRG.279.1_pep2	Suppressor of RPS4-RLD 1 OS=Arabidopsis thaliana OX=3702 GN=SRFR1 PE=1 SV=1	16.993	10.9	1	1	1
MSTRG.27909.1_pep1	Pre-rRNA-processing protein esf1 OS=Schizosaccharomyces pombe	27.006	5.5	1	1	1
MSTRG.27931.7_pep1	hypothetical protein CEUSTIGMA_g6985.t1 [Chlamydomonas eustigma]	31.52	12.5	3	3	1
MSTRG.28.9_pep1	uncharacterized protein	7.2439	25.3	1	1	1
MSTRG.280.1_pep1	Suppressor of RPS4-RLD 1 OS=Arabidopsis thaliana OX=3702 GN=SRFR1 PE=1 SV=1	18.223	4.9	1	1	1
MSTRG.2800.2_pep1	Polycystic kidney disease 2-like 1 protein OS=Homo sapiens OX=9606 GN=PKD2L1 PE=1 SV=1	185.06	9.2	16	17	2	1.023	0.834	1.283	1.59	0.812	0.637	1.254	1.906	0.794	0.633	0.764	0.401	1.58	0.206329	0.779	0.0192555	0.517	0.224371
MSTRG.28014.2_pep1	hypothetical protein GPECTOR_10g952	77.709	2.5	2	2	2	1.361	1.1	1.095	1.172	0.811	0.8	0.805	1.065	0.596	0.741	0.727	0.683	0.935	0.139037	0.6615	0.0990174	0.712	0.0407303
MSTRG.2802.1_pep4	Biotin carboxyl carrier protein of acetyl-CoA carboxylase 2, chloroplastic OS=Arabidopsis thaliana OX=3702 GN=BCCP2 PE=1 SV=1	22.927	5	1	1	1
MSTRG.28020.1_pep1	hypothetical protein TSOC_003319	44.282	15.5	5	4	4	0.763	0.764	0.819	0.811	1.358	1.159	1.073	1.062	1.78	1.658	1.517	1.429	1.0675	0.00515222	1.6485	0.0797695	1.5435	0.0741821
MSTRG.28020.5_pep1	hypothetical protein CEUSTIGMA_g1581.t1	23.12	5.5	1	1	1
MSTRG.28022.7_pep2	NHP2-like protein 1 homolog OS=Caenorhabditis elegans OX=6239 GN=M28.5 PE=3 SV=1	13.66	11.8	2	1	1
MSTRG.28028.2_pep1	60S ribosomal protein L18a-2	21.338	32.4	5	10	1
MSTRG.28041.1_pep1	Chlorophyll a-b binding protein 6, chloroplastic OS=Arabidopsis thaliana OX=3702 GN=LHCA1 PE=1 SV=1	27.904	5.8	2	3	2	3.141	2.879	0.717	0.582	0.136	0.149	0.228	0.202	0.043	0.19	0.052	0.256	0.215	0.0604651	0.0475	0.0947368	0.223	0.147982
MSTRG.28063.1_pep1	Probable eukaryotic translation initiation factor 5-2 OS=Arabidopsis thaliana OX=3702 GN=At1g77840 PE=1 SV=1	50.952	13.5	5	6	1
MSTRG.28070.1_pep1	hypothetical protein GPECTOR_1g84 [Gonium pectorale]	16.906	8.8	1	1	1
MSTRG.28071.1_pep3	hypothetical protein CEUSTIGMA_g1052.t1	43.022	26.7	12	19	12	0.967	0.957	1.103	1.092	0.959	1.057	1.141	1.141	0.992	0.869	1.104	0.968	1.141	0	1.048	0.0534351	0.9185	0.0538922
MSTRG.28074.9_pep1	Methylthioribose-1-phosphate isomerase OS=Vitis vinifera OX=29760 GN=VIT_11s0016g00830 PE=2 SV=2	35.352	7.2	2	2	1
MSTRG.28079.2_pep1	Cytochrome P450 26A1 OS=Danio rerio OX=7955 GN=cyp26a1 PE=1 SV=1	41.339	5.4	2	2	1
MSTRG.28163.1_pep1	Acetyl-CoA carboxylase 1 OS=Arabidopsis thaliana OX=3702 GN=ACC1 PE=1 SV=1	9.2575	10.3	1	1	1
MSTRG.28164.1_pep1	Acetyl-CoA carboxylase 1 OS=Arabidopsis thaliana OX=3702 GN=ACC1 PE=1 SV=1	11.271	18.9	1	1	1
MSTRG.28168.8_pep1	Endoplasmin	103.58	20.6	20	25	19	0.782	0.843	0.782	0.824	1.269	1.324	1	0.977	1.623	1.623	1.571	1.607	0.9885	0.0116338	1.597	0.0162805	1.615	0.00495356
MSTRG.28225.1_pep1	uncharacterized protein	19.287	16.8	3	5	2	1.102	1.245	0.966	0.854	0.916	1.114	0.877	0.686	0.831	0.948	0.895	1.304	0.7815	0.122201	0.863	0.03708	1.126	0.158082
MSTRG.2827.9_pep1	hypothetical protein CEUSTIGMA_g6257.t1	39.522	5.1	2	3	2	1.216	1.094	0.982	0.965	1.008	0.934	0.808	0.882	0.829	1.026	0.854	0.968	0.845	0.043787	0.8415	0.0148544	0.997	0.0290873
MSTRG.28273.1_pep1	Prolycopene isomerase, chloroplastic OS=Arabidopsis thaliana OX=3702 GN=CRTISO PE=1 SV=2	27.78	11.2	3	3	3	0.97	0.715	1.172	1.15	0.92	1.024	1.208	1.608	0.948	0.785	1.432	0.89	1.408	0.142045	1.19	0.203361	0.8375	0.0626866
MSTRG.28274.1_pep1	uncharacterized protein	14.97	6.6	1	1	1
MSTRG.28276.1_pep1	glycine-rich RNA-binding protein-like protein	22.1	20.2	3	3	2	0.286	0.404	0.648	0.497	1.711	1.804	2.266	1.23	5.983	2.64	4.465	3.63	1.748	0.296339	5.224	0.145291	3.135	0.157895
MSTRG.28329.1_pep1	Cytochrome f OS=Chlamydomonas subcaudata OX=163303 GN=petA PE=3 SV=1	5.5798	22.4	1	1	1
MSTRG.28338.2_pep2	tRNA threonylcarbamoyladenosine dehydratase 2 OS=Saccharomyces cerevisiae	20.595	4.9	1	1	1
MSTRG.28367.1_pep1	uncharacterized protein	39.522	3.3	1	1	1
MSTRG.28384.3_pep1	hypothetical protein GPECTOR_9g519	12.46	8.8	1	1	1
MSTRG.28399.1_pep1	uncharacterized protein	10.669	17	2	2	2	1.144	1.057	0.805	0.837	1.068	1.198	0.704	0.792	0.934	1.327	1.133	1.431	0.748	0.0588235	1.0335	0.0962748	1.379	0.0377085
MSTRG.28404.1_pep1	ATP-dependent zinc metalloprotease FTSH 3, mitochondrial OS=Arabidopsis thaliana OX=3702 GN=FTSH3 PE=1 SV=1	8.0863	11.8	1	1	1
MSTRG.28421.5_pep2	Protein CHROMATIN REMODELING 5 OS=Arabidopsis thaliana OX=3702 GN=CHR5 PE=1 SV=1	56.505	2.4	1	1	1
MSTRG.28436.1_pep1	hypothetical protein CEUSTIGMA_g242.t1	61.263	2.1	1	1	1
MSTRG.28464.1_pep1	hypothetical protein CHLRE_03g185500v5	21.405	5.4	1	1	1
MSTRG.28499.1_pep1	hypothetical protein CHLRE_01g018600v5	22.019	21.7	3	2	2	0.239	0.391	0.287	0.375	1.889	1.781	1.201	0.959	7.904	6.582	4.555	4.749	1.08	0.112037	6.2295	0.268802	5.6655	0.161769
MSTRG.2853.2_pep1	Prolyl 4-hydroxylase 2 OS=Arabidopsis thaliana OX=3702 GN=P4H2 PE=1 SV=1	39.747	3	1	1	1
MSTRG.28530.1_pep1	hypothetical protein CEUSTIGMA_g2252.t1 [Chlamydomonas eustigma]	113.25	5.4	4	4	4	0.858	1.362	1.356	1.359	0.75	0.472	1.58	0.998	0.874	0.553	0.347	0.347	1.289	0.225756	0.6105	0.431613	0.45	0.228889
MSTRG.28540.1_pep1	hypothetical protein GPECTOR_14g268	43.672	5.6	2	2	2	1.091	1.152	1.023	1.145	0.817	0.984	0.938	0.994	0.749	0.799	0.854	0.859	0.966	0.0289855	0.8015	0.0655022	0.829	0.0361882
MSTRG.2859.1_pep1	hypothetical protein VOLCADRAFT_104657	17.435	10.2	1	1	1
MSTRG.28591.2_pep1	Protein DEK	62.467	2.7	2	2	2	1.384	1.409	1.163	1.228	0.666	0.655	0.84	0.872	0.481	0.573	0.465	0.533	0.856	0.0186916	0.473	0.0169133	0.553	0.0361664
MSTRG.28604.4_pep1	Indole-3-glycerol phosphate synthase, chloroplastic OS=Arabidopsis thaliana OX=3702 GN=IGPS PE=1 SV=2	36.994	18	5	5	5	0.924	0.776	1.096	0.947	1.031	1.147	1.186	1.22	1.116	0.941	1.478	1.211	1.203	0.0141313	1.297	0.139553	1.076	0.125465
MSTRG.28618.2_pep1	ADP-ribosylation factor 1 OS=Brassica rapa subsp. pekinensis OX=51351 GN=ARF1 PE=2 SV=3	20.502	10.5	2	2	2	0.747	1.125	0.788	0.82	1.252	1.228	1.055	0.729	1.676	1.589	1.092	1.498	0.892	0.182735	1.384	0.210983	1.5435	0.0294785
MSTRG.28627.2_pep1	oxygen evolving enhancer protein 3	27.761	17	5	7	1
MSTRG.28636.1_pep1	ATPase RavA OS=Escherichia coli O139:H28	14.533	13	2	2	2	1.001	1.079	0.982	0.917	1.124	1.006	0.981	0.85	1.123	1.145	0.932	1.097	0.9155	0.0715456	1.0275	0.092944	1.121	0.0214095
MSTRG.28653.3_pep1	hypothetical protein CHLRE_02g076987v5	33.406	4.3	1	1	1
MSTRG.28671.1_pep1	Glutamate-1-semialdehyde 2,1-aminomutase, chloroplastic OS=Chlamydomonas reinhardtii OX=3055 GN=GSA PE=2 SV=1	11.854	14.3	2	2	2	0.757	1.013	1.137	1.102	0.845	1.147	1.502	1.088	1.116	0.743	1.132	1.041	1.295	0.159846	1.124	0.00711744	0.892	0.16704
MSTRG.28674.1_pep1	Putative RNA-binding protein RbpE OS=Nostoc sp.	6.8843	37.3	2	2	2	1.393	1.003	0.864	0.82	1.018	1.111	0.62	0.818	0.731	1.178	1.108	1.355	0.719	0.137691	0.9195	0.205003	1.2665	0.0698776
MSTRG.2873.1_pep2	phosphoenolpyruvate carboxykinase	11.179	8.9	1	1	1
MSTRG.28738.1_pep1	hypothetical protein F751_6305 [Auxenochlorella protothecoides]	9.7609	14.1	1	2	1
MSTRG.28793.1_pep1	uncharacterized protein	58.431	3.1	2	2	2	1.164	0.953	0.904	0.804	1.086	1.174	0.777	0.844	0.933	1.201	1.232	1.46	0.8105	0.0413325	1.0825	0.138106	1.3305	0.0973318
MSTRG.28898.1_pep1	Peter Pan-like protein OS=Arabidopsis thaliana OX=3702 GN=PPAN PE=1 SV=1	55.962	3.3	2	2	2	0.9	1.008	1.128	1.046	1.038	0.956	1.253	1.038	1.153	0.92	0.948	0.914	1.1455	0.0938455	1.0505	0.0975726	0.917	0.00327154
MSTRG.289.1_pep1	hypothetical protein VOLCADRAFT_100644	7.5726	20.3	1	1	1
MSTRG.28902.5_pep2	hypothetical protein Rsub_00747	30.216	4.3	1	1	1
MSTRG.28908.1_pep2	hypothetical protein TSOC_012642, partial [Tetrabaena socialis]	12.416	15.7	1	1	1
MSTRG.28918.8_pep1	hypothetical protein GPECTOR_64g103	28.786	10.1	2	2	1
MSTRG.28975.1_pep1	50S ribosomal protein L13, chloroplastic OS=Spinacia oleracea OX=3562 GN=RPL13 PE=1 SV=1	26.408	12.5	3	7	3	1.484	1.247	1.242	1.209	0.649	0.687	0.837	0.97	0.437	0.523	0.551	0.568	0.9035	0.0736027	0.494	0.115385	0.5455	0.0412466
MSTRG.29005.1_pep1	Glyoxylate/succinic semialdehyde reductase 2, chloroplastic OS=Arabidopsis thaliana OX=3702 GN=GLYR2 PE=1 SV=1	20.259	12.1	2	2	2	0.56	0.849	0.815	0.596	1.358	1.531	1.455	0.702	2.425	1.666	1.803	2.569	1.0785	0.349096	2.114	0.147114	2.1175	0.213223
MSTRG.29017.1_pep1	Trans-acting enoyl reductase OS=Mycobacterium bovis	10.035	30.1	3	4	1
MSTRG.29018.1_pep1	Putative trans-acting enoyl reductase Rv2449c OS=Mycobacterium tuberculosis	26.055	20.8	5	7	5	0.964	0.905	0.752	0.871	1.189	1.131	0.78	0.962	1.233	1.581	1.25	1.299	0.871	0.104478	1.2415	0.00684656	1.44	0.0979167
MSTRG.2904.3_pep1	FAD-linked oxidase	13.602	18.2	2	3	2	0.82	1.347	1.217	1.117	0.772	0.853	1.484	0.829	0.941	0.634	0.633	0.764	1.1565	0.283182	0.787	0.19568	0.699	0.09299
MSTRG.29055.2_pep1	ABC transporter B family member 26, chloroplastic OS=Arabidopsis thaliana OX=3702 GN=ABCB26 PE=1 SV=1	13.104	8.4	1	1	1
MSTRG.29103.1_pep3	Threonine--tRNA ligase, mitochondrial 1 OS=Arabidopsis thaliana OX=3702 GN=THRRS PE=1 SV=3	14.518	15.2	2	2	1
MSTRG.29116.8_pep1	Ycf53-like protein OS=Synechocystis sp.	28.481	3.1	1	1	1
MSTRG.29120.1_pep1	Vacuolar protein sorting-associated protein 29 OS=Arabidopsis thaliana OX=3702 GN=VPS29 PE=2 SV=1	22.976	4.2	1	1	1
MSTRG.29167.2_pep1	predicted protein [Chlamydomonas reinhardtii]	46.517	2.7	1	1	1
MSTRG.29176.1_pep1	UDP-glucose dehydrogenase	53.201	24.3	13	13	11	0.664	0.554	0.837	0.969	1.335	1.319	1.261	1.749	2.011	1.595	2.381	1.361	1.505	0.162126	2.196	0.0842441	1.478	0.079161
MSTRG.29178.1_pep1	Tetratricopeptide repeat protein 21B OS=Xenopus laevis OX=8355 GN=ttc21b PE=2 SV=1	74.295	7.3	5	5	5	0.774	0.812	1.3	1.246	0.928	0.956	1.68	1.534	1.199	0.714	1.177	0.767	1.607	0.0454263	1.188	0.00925926	0.7405	0.0357866
MSTRG.29183.5_pep1	hypothetical protein CEUSTIGMA_g6362.t1	16.375	20	3	3	3	1.158	1.022	0.68	0.713	0.883	1.284	0.587	0.698	0.763	1.299	1.256	1.801	0.6425	0.0863813	1.0095	0.24418	1.55	0.161935
MSTRG.29186.4_pep1	hypothetical protein GPECTOR_377g172	8.6407	57.1	4	6	3	0.99	1.333	1.219	1.073	0.908	0.853	1.231	0.805	0.917	0.745	0.64	0.795	1.018	0.209234	0.7785	0.177906	0.77	0.0324675
MSTRG.29207.4_pep3	hypothetical protein CEUSTIGMA_g2793.t1	41.731	3.1	1	1	1
MSTRG.29213.3_pep2	Autophagy-related protein 18a OS=Arabidopsis thaliana OX=3702 GN=ATG18A PE=1 SV=1	10.067	10.9	1	1	1
MSTRG.2926.1_pep1	hypothetical protein CHLRE_03g144324v5	104.62	2.6	2	1	1
MSTRG.29291.1_pep1	sucrose-phosphate synthase	11.251	7.8	1	1	1
MSTRG.29391.5_pep1	hypothetical protein CEUSTIGMA_g11071.t1	24.126	9.9	1	1	1
MSTRG.29408.1_pep1	hypothetical protein VOLCADRAFT_59102	7.7187	13.2	1	1	1
MSTRG.29456.4_pep1	hypothetical protein CEUSTIGMA_g4277.t1	45.921	3.4	1	1	1
MSTRG.29469.2_pep1	uncharacterized protein	20.361	6.9	1	1	1
MSTRG.29477.6_pep1	hypothetical protein CEUSTIGMA_g4235.t1	48.405	2.9	1	1	1
MSTRG.29483.3_pep1	component of cytosolic 80S ribosome and 60S large subunit	10.018	18.5	2	2	2	1.451	1.529	0.995	1.072	0.765	0.724	0.686	0.701	0.527	0.769	0.474	0.675	0.6935	0.0108147	0.5005	0.0529471	0.722	0.065097
MSTRG.29539.1_pep1	ATP-binding cassette sub-family B member 6, mitochondrial OS=Rattus norvegicus OX=10116 GN=Abcb6 PE=2 SV=1	4.9204	38.8	1	2	1
MSTRG.29562.1_pep1	Protein arginine N-methyltransferase PRMT10 OS=Oryza sativa subsp. indica OX=39946 GN=PRMT10 PE=3 SV=1	21.232	5.8	1	1	1
MSTRG.29564.3_pep1	Callose synthase 9 OS=Arabidopsis thaliana OX=3702 GN=CALS9 PE=2 SV=2	241.9	3.3	6	7	0
MSTRG.29564.8_pep1	Callose synthase 9 OS=Arabidopsis thaliana OX=3702 GN=CALS9 PE=2 SV=2	253.74	3	6	7	0
MSTRG.29621.5_pep1	Splicing factor U2af large subunit B OS=Nicotiana plumbaginifolia OX=4092 GN=U2AF65B PE=2 SV=1	144.14	1.4	2	2	2	0.406	0.334	0.772	0.727	1.594	1.605	1.901	2.177	3.926	2.065	4.805	2.208	2.039	0.0676802	4.3655	0.100676	2.1365	0.0334659
MSTRG.29634.1_pep1	Mannosyl-oligosaccharide 1,2-alpha-mannosidase IA	67.022	1.7	1	1	1
MSTRG.29651.1_pep1	uncharacterized protein	43.493	3.7	2	2	2	1.439	1.137	1.177	1.226	0.656	0.771	0.818	1.078	0.456	0.557	0.678	0.629	0.948	0.137131	0.567	0.195767	0.593	0.0607083
MSTRG.29732.1_pep1	hypothetical protein CEUSTIGMA_g12481.t1	70.837	9.5	6	5	1
MSTRG.29759.1_pep1	GDP-Man:Man	34.881	5.3	2	2	2	0.766	0.898	0.875	0.909	1.213	1.236	1.142	1.012	1.584	1.386	1.376	1.36	1.077	0.0603528	1.48	0.0702703	1.373	0.00946832
MSTRG.29862.1_pep1	Peroxisomal membrane protein PEX14 OS=Arabidopsis thaliana OX=3702 GN=PEX14 PE=1 SV=2	29.602	8.7	2	1	1
MSTRG.29951.2_pep2	Multidrug resistance-associated protein 1 OS=Gallus gallus OX=9031 GN=ABCC1 PE=2 SV=1	157.19	6.4	10	13	9	0.919	0.846	0.909	0.949	1.245	1.19	0.989	1.122	1.355	1.37	1.407	1.254	1.0555	0.0630033	1.381	0.0188269	1.312	0.0442073
MSTRG.29967.1_pep1	hypothetical protein GPECTOR_68g390	106.33	4.4	3	4	3	1.168	1.195	1.092	1.114	0.771	0.768	0.935	0.932	0.66	0.706	0.643	0.689	0.9335	0.00160686	0.6515	0.0130468	0.6975	0.0121864
MSTRG.29987.9_pep1	hypothetical protein CEUSTIGMA_g1587.t1 [Chlamydomonas eustigma]	31.099	23.7	7	7	7	1.339	1.153	0.991	1.006	0.927	0.916	0.74	0.873	0.692	0.935	0.794	0.911	0.8065	0.0824551	0.743	0.0686406	0.923	0.0130011
MSTRG.30005.2_pep1	Glycine-rich RNA-binding protein 10 OS=Brassica napus OX=3708 GN=GRP10 PE=2 SV=1	16.474	18.5	2	2	1
MSTRG.3001.1_pep1	hypothetical protein GPECTOR_2g1173 [Gonium pectorale]	72.568	5.8	4	4	1
MSTRG.3001.3_pep1	hypothetical protein GPECTOR_2g1173 [Gonium pectorale]	41.771	9.3	3	3	1
MSTRG.30049.1_pep1	Protein C8orf37 homolog OS=Danio rerio OX=7955 GN=dkey-242e21.4 PE=1 SV=1	23.705	4.1	1	1	1
MSTRG.30067.5_pep1	hypothetical protein CEUSTIGMA_g1494.t1	26.822	6.5	1	2	1
MSTRG.30068.4_pep1	hypothetical protein VOLCADRAFT_104786 [Volvox carteri f. nagariensis]	33.397	14.4	4	7	1
MSTRG.30069.3_pep1	40S ribosomal protein S17 OS=Solanum lycopersicum OX=4081 GN=RPS17 PE=2 SV=3	8.7054	28	3	6	3	1.158	1.068	1.178	1.023	0.886	0.83	1.017	0.958	0.765	0.752	0.777	0.811	0.9875	0.0298734	0.771	0.0077821	0.7815	0.0377479
MSTRG.30084.1_pep1	40S ribosomal protein S3a OS=Chlamydomonas reinhardtii OX=3055 GN=CHLREDRAFT_168484 PE=3 SV=1	28.539	31.9	10	11	1
MSTRG.30100.3_pep1	hypothetical protein CEUSTIGMA_g5639.t1	93.713	10.8	9	14	1
MSTRG.30112.3_pep1	flagellar outer dynein arm light chain 3, thioredoxin-like protein	10.186	8.9	1	1	1
MSTRG.30119.1_pep1	60S ribosomal protein L12 OS=Prunus armeniaca OX=36596 GN=RPL12 PE=2 SV=1	9.5452	16.7	1	3	1
MSTRG.30156.1_pep2	Sulfite oxidase, mitochondrial OS=Homo sapiens OX=9606 GN=SUOX PE=1 SV=2	24.342	22.6	3	3	3	1.136	1.123	1.33	1.252	0.927	0.585	1.171	1.115	0.816	0.697	0.521	0.467	1.143	0.0244969	0.6685	0.220643	0.582	0.197595
MSTRG.30178.1_pep1	Probable UDP-arabinose 4-epimerase 3 OS=Oryza sativa subsp. japonica OX=39947 GN=UEL-3 PE=2 SV=1	45.739	4.4	2	2	2	1.258	0.98	1.114	1.085	0.92	0.872	0.886	1.107	0.731	0.826	0.89	0.804	0.9965	0.110888	0.8105	0.0980876	0.815	0.0134969
MSTRG.30214.1_pep2	hypothetical protein CHLRE_07g342100v5 [Chlamydomonas reinhardtii]	31.649	3.7	1	1	1
MSTRG.30216.3_pep1	Photosystem II stability/assembly factor HCF136, chloroplastic OS=Arabidopsis thaliana OX=3702 GN=HCF136 PE=1 SV=1	48.153	8.5	3	3	1
MSTRG.30223.3_pep2	Sorting nexin 1 OS=Arabidopsis thaliana OX=3702 GN=SNX1 PE=1 SV=1	47.051	17.6	7	9	1
MSTRG.30248.4_pep1	Peptidyl-glycine alpha-amidating monooxygenase B OS=Xenopus laevis OX=8355 GN=pam-b PE=2 SV=1	73.314	5.9	4	4	4	1.211	1.151	1.042	0.946	0.948	0.947	0.86	0.822	0.783	0.91	0.823	1.001	0.841	0.0225922	0.803	0.0249066	0.9555	0.047619
MSTRG.30249.1_pep1	uncharacterized protein	25.671	6.2	1	2	1
MSTRG.30261.1_pep3	Syntaxin-51 OS=Arabidopsis thaliana OX=3702 GN=SYP51 PE=1 SV=1	31.133	17.5	5	6	1
MSTRG.30265.1_pep1	uncharacterized protein	15.798	5.5	1	1	1
MSTRG.3031.1_pep1	autophagy protein	34.743	6.3	2	2	2	1.038	0.942	0.943	1	0.892	1.234	0.908	1.062	0.859	0.946	1.31	1.234	0.985	0.0781726	1.0845	0.20793	1.09	0.13211
MSTRG.30326.9_pep3	hypothetical protein CEUSTIGMA_g2139.t1	84.001	6.9	5	5	5	1.669	1.706	0.799	0.827	0.846	0.824	0.479	0.485	0.507	1.059	0.483	0.996	0.482	0.00622407	0.495	0.0242424	1.0275	0.0306569
MSTRG.30331.1_pep1	hypothetical protein CEUSTIGMA_g686.t1	55.594	9.4	4	5	3	0.811	1.075	0.813	0.9	1.131	1.495	1.002	0.837	1.395	1.391	1.391	1.661	0.9195	0.0897227	1.393	0.00143575	1.526	0.0884666
MSTRG.30341.1_pep1	thioredoxin	24.482	10.4	3	3	3	1.397	1.246	0.824	0.922	0.795	0.84	0.59	0.74	0.569	0.965	0.674	0.911	0.665	0.112782	0.6215	0.084473	0.938	0.0287846
MSTRG.30365.1_pep1	ADP-ribosylation factor-like protein 8a OS=Arabidopsis thaliana OX=3702 GN=ARL8A PE=2 SV=1	7.2273	21.9	1	1	1
MSTRG.30366.1_pep1	26S proteasome non-ATPase regulatory subunit 8 homolog A OS=Arabidopsis thaliana OX=3702 GN=RPN12A PE=1 SV=1	13.451	15.3	2	2	2	1.283	1.049	1.141	0.965	0.909	0.907	0.889	0.92	0.708	0.797	0.865	0.94	0.9045	0.0171365	0.7865	0.0998093	0.8685	0.0823258
MSTRG.30375.1_pep3	UDP-glucose 4-epimerase 5 OS=Arabidopsis thaliana OX=3702 GN=UGE5 PE=1 SV=3	131.71	3.9	4	6	4	1.006	0.969	1.116	1.024	0.95	0.95	1.109	1.057	0.944	0.851	0.98	0.928	1.083	0.0240074	0.962	0.018711	0.8895	0.0432827
MSTRG.30379.1_pep1	hypothetical protein VOLCADRAFT_81374	25.924	7.2	2	2	2	1.095	1.114	0.952	0.987	1.043	0.981	0.869	0.886	0.953	1.096	0.881	0.994	0.8775	0.00968661	0.917	0.0392585	1.045	0.0488038
MSTRG.30395.1_pep1	Phosphoglycerate kinase OS=Geobacter metallireducens	8.7821	8.8	1	1	1
MSTRG.30402.1_pep1	uncharacterized protein	13.133	7.6	1	1	1
MSTRG.30451.9_pep1	Quorum-quenching protein AidA OS=Acinetobacter baumannii	30.733	21	5	5	5	0.838	0.7	0.552	0.731	1.247	1.618	0.659	1.044	1.488	2.259	2.311	2.213	0.8515	0.226072	1.8995	0.216636	2.236	0.0102862
MSTRG.3046.1_pep1	hypothetical protein CEUSTIGMA_g13541.t1	87.462	7.2	5	5	1
MSTRG.30484.1_pep1	uncharacterized protein	16.257	12.2	1	1	1
MSTRG.30496.1_pep1	Epoxide hydrolase 1 OS=Caenorhabditis elegans OX=6239 GN=ceeh-1 PE=1 SV=1	7.6317	17.9	1	2	1
MSTRG.3050.4_pep1	hypothetical protein CEUSTIGMA_g8799.t1	16.621	6	1	1	1
MSTRG.30522.1_pep1	hypothetical protein CEUSTIGMA_g6874.t1	14.163	16.5	2	2	2	1.376	1.301	1.121	1.147	0.779	0.713	0.815	0.882	0.566	0.695	0.548	0.622	0.8485	0.0394814	0.557	0.016158	0.6585	0.055429
MSTRG.30531.1_pep1	Vacuolar protein sorting-associated protein 51 homolog OS=Homo sapiens OX=9606 GN=VPS51 PE=1 SV=2	100.03	6.6	4	4	4	1.041	1.021	1.18	1.099	0.935	0.812	1.134	1.076	0.898	0.792	0.795	0.739	1.105	0.0262443	0.8465	0.0608387	0.7655	0.0346179
MSTRG.30547.1_pep1	Probable ubiquitin conjugation factor E4 OS=Arabidopsis thaliana OX=3702 GN=PUB1 PE=2 SV=1	52.807	4	2	2	2	1.086	1.041	1.245	1.058	0.853	0.905	1.146	1.016	0.785	0.685	0.869	0.855	1.081	0.0601295	0.827	0.050786	0.77	0.11039
MSTRG.30551.3_pep1	uncharacterized protein	12.809	19.7	2	2	2	1.088	0.846	0.749	0.698	1.342	1.248	0.688	0.825	1.233	1.792	1.475	1.788	0.7565	0.0905486	1.354	0.0893648	1.79	0.00111732
MSTRG.30554.3_pep3	Nudix hydrolase 23, chloroplastic OS=Arabidopsis thaliana OX=3702 GN=NUDT23 PE=1 SV=2	46.956	4.2	1	1	1
MSTRG.30555.1_pep1	Nudix hydrolase 23, chloroplastic OS=Arabidopsis thaliana OX=3702 GN=NUDT23 PE=1 SV=2	13.423	11.9	1	1	1
MSTRG.30578.1_pep1	component of cytosolic 80S ribosome and 40S small subunit	29.192	31	10	10	1
MSTRG.30590.3_pep1	Patched domain-containing protein 3 OS=Mus musculus OX=10090 GN=Ptchd3 PE=1 SV=1	77.396	8.6	7	10	1
MSTRG.30591.1_pep1	Protein CLP1 homolog OS=Arabidopsis thaliana OX=3702 GN=CLPS3 PE=1 SV=1	7.1259	15.7	1	1	1
MSTRG.30614.1_pep1	hypothetical protein GQ55_7G259500	23.343	11.6	2	2	2	0.908	0.916	0.7	0.993	1.301	1.148	0.771	1.084	1.433	1.859	1.253	1.156	0.9275	0.168733	1.343	0.0670141	1.5075	0.233167
MSTRG.30618.4_pep1	Acetate kinase OS=Deinococcus deserti	29.329	6.5	2	2	2	0.969	0.892	0.914	0.903	1.097	1.212	0.943	1.012	1.132	1.2	1.359	1.342	0.9775	0.0352941	1.2455	0.0911281	1.271	0.0558615
MSTRG.30622.2_pep1	hypothetical protein CHLRE_17g717050v5	84.409	11.9	9	9	0
MSTRG.30664.1_pep1	Lamin-B receptor, partial [Tetrabaena socialis]	9.7644	13.2	1	1	1
MSTRG.30685.1_pep1	Peroxisome biogenesis protein 1 OS=Arabidopsis thaliana OX=3702 GN=PEX1 PE=1 SV=2	24.739	5.2	1	1	1
MSTRG.30687.3_pep2	Zys 3	6.0387	15.8	1	1	1
MSTRG.30690.1_pep1	Putative fucosyltransferase-like protein OS=Arabidopsis thaliana OX=3702 GN=FUT12 PE=2 SV=1	51.451	4.4	2	2	2	1.512	1.371	1.055	1.391	0.594	0.631	0.698	1.015	0.393	0.563	0.46	0.454	0.8565	0.185055	0.4265	0.0785463	0.5085	0.107178
MSTRG.30692.5_pep1	hypothetical protein CHLRE_15g636250v5 [Chlamydomonas reinhardtii]	51.655	9.7	4	5	4	0.968	0.636	0.592	0.98	1.219	1.298	0.612	1.541	1.259	2.059	2.041	1.324	1.0765	0.431491	1.65	0.23697	1.6915	0.217263
MSTRG.3070.1_pep2	hypothetical protein CEUSTIGMA_g9269.t1	24.388	17.3	4	4	4	0.843	1.111	0.932	0.835	1.198	1.063	1.106	0.752	1.421	1.285	0.957	1.273	0.929	0.190527	1.189	0.195122	1.279	0.00469116
MSTRG.30720.2_pep1	Heat shock 70 kDa protein 14 OS=Arabidopsis thaliana OX=3702 GN=HSP70-14 PE=1 SV=1	33.059	14.3	4	4	1
MSTRG.30730.3_pep1	hypothetical protein CEUSTIGMA_g5190.t1	17.883	17.5	3	3	3	0.597	1.227	1.148	1.196	0.876	0.853	1.923	0.975	1.467	0.763	0.695	0.713	1.449	0.327122	1.081	0.357077	0.738	0.0338753
MSTRG.30731.1_pep2	hypothetical protein GPECTOR_2g1164	10.147	10.6	1	1	1
MSTRG.30752.1_pep1	Photosystem II protein D1 OS=Oltmannsiellopsis viridis OX=51324 GN=psbA PE=3 SV=1	16.681	15.7	2	3	2	2.962	2.782	0.832	0.568	0.363	0.192	0.281	0.204	0.123	0.436	0.069	0.338	0.2425	0.158763	0.096	0.28125	0.387	0.126615
MSTRG.30787.5_pep1	hypothetical protein VOLCADRAFT_88263	31.759	23.8	6	6	0
MSTRG.30797.3_pep1	extracellular matrix protein pherophorin	21.667	4.9	1	1	1
MSTRG.30797.4_pep1	extracellular matrix protein pherophorin	21.572	4.9	1	1	1
MSTRG.30801.2_pep1	ribosomal protein S23	15.059	8.8	2	3	2	1.005	0.997	1.041	1.069	0.781	0.954	1.036	1.072	0.777	0.75	0.957	0.892	1.054	0.0170778	0.867	0.103806	0.821	0.0864799
MSTRG.30806.8_pep1	60S ribosomal protein L10a OS=Chlamydomonas reinhardtii OX=3055 GN=RPL10A PE=2 SV=1	31.692	18.4	4	8	4	0.756	0.637	1.379	1.428	0.856	0.773	1.824	2.242	1.132	0.621	1.214	0.541	2.033	0.102804	1.173	0.0349531	0.581	0.0688468
MSTRG.30821.1_pep1	predicted protein, partial [Chlamydomonas reinhardtii]	79.365	1.6	1	1	1
MSTRG.30850.5_pep3	metallophosphoesterase, partial	23.537	10.3	2	2	2	0.932	1.479	1.067	1.115	0.792	0.902	1.145	0.754	0.85	0.742	0.61	0.809	0.9495	0.205898	0.73	0.164384	0.7755	0.0431979
MSTRG.30880.4_pep1	metallocarboxypeptidase A [Raphidocelis subcapitata]	17.466	11.7	2	2	1
MSTRG.30918.1_pep1	hypothetical protein CEUSTIGMA_g12165.t1	33.555	15.9	5	6	5	0.981	1.004	1.219	1.095	0.894	0.92	1.243	1.091	0.911	0.733	0.916	0.84	1.167	0.0651243	0.9135	0.00273673	0.7865	0.0680229
MSTRG.30929.1_pep2	DEAD box RNA helicase CiRH61, partial	62.529	18.4	11	11	10	0.586	0.553	0.976	0.972	1.184	1.414	1.666	1.758	2.02	1.213	2.557	1.455	1.712	0.0268692	2.2885	0.117326	1.334	0.0907046
MSTRG.30930.2_pep1	component of cytosolic 80S ribosome and 40S small subunit	36.426	9	3	4	3	1.4	0.881	1.192	1.026	0.892	0.98	0.851	1.165	0.637	0.748	1.112	0.955	1.008	0.155754	0.8745	0.271584	0.8515	0.12155
MSTRG.30939.1_pep1	uncharacterized protein	28.875	4.9	1	1	1
MSTRG.30947.1_pep1	Guanine deaminase OS=Dictyostelium discoideum OX=44689 GN=guaD PE=1 SV=1	10.913	7.6	1	1	1
MSTRG.3095.2_pep1	hypothetical protein GPECTOR_17g810	25.557	5.1	1	1	1
MSTRG.30951.2_pep3	hypothetical protein CEUSTIGMA_g3151.t1	63.838	36.9	5	6	2	0.781	0.736	0.946	0.943	1.23	1.216	1.211	1.281	1.575	1.3	1.652	1.29	1.246	0.0280899	1.6135	0.0238612	1.295	0.003861
MSTRG.31002.1_pep1	uncharacterized protein	7.1268	11.8	1	1	1
MSTRG.31007.2_pep1	hypothetical protein GPECTOR_14g143	14.956	34.3	5	7	1
MSTRG.31018.8_pep1	ACK1 protein	69.361	7	4	4	1
MSTRG.31021.3_pep1	ADP-ribosylation factor-like 6	20.512	6	1	1	1
MSTRG.31026.1_pep1	hypothetical protein CEUSTIGMA_g2325.t1	19.725	10.8	2	2	2	0.931	1.042	0.798	0.829	1.148	1.256	0.857	0.796	1.233	1.439	1.205	1.515	0.8265	0.0369026	1.219	0.0114848	1.477	0.0257278
MSTRG.31051.4_pep1	30S ribosomal protein S1, chloroplastic	32.68	16.3	4	4	1
MSTRG.31056.1_pep1	uncharacterized protein	18.446	15	3	3	3	1.633	1.522	1.036	1.114	0.64	0.602	0.634	0.732	0.392	0.618	0.396	0.54	0.683	0.0717423	0.394	0.00507614	0.579	0.0673575
MSTRG.31090.8_pep1	hypothetical protein GPECTOR_325g42	63.253	2	1	1	1
MSTRG.31098.8_pep1	40S ribosomal protein S11	20.88	29.3	6	7	6	0.901	1.054	0.846	0.901	1.032	1.286	0.939	0.855	1.145	1.22	1.22	1.427	0.897	0.0468227	1.1825	0.0317125	1.3235	0.0782017
MSTRG.31114.3_pep1	Translin OS=Gallus gallus OX=9031 GN=TSN PE=1 SV=1	24.717	9	1	1	1
MSTRG.3113.1_pep1	hypothetical protein CHLRE_17g719050v5 [Chlamydomonas reinhardtii]	11.32	7.8	1	1	1
MSTRG.31134.3_pep1	hypothetical protein GPECTOR_8g212	22.062	6.3	1	1	1
MSTRG.31148.1_pep1	hypothetical protein CHLRE_12g519450v5	26.292	11.2	2	3	2	1.164	1.464	1.119	1.127	0.711	0.928	0.961	0.77	0.611	0.635	0.634	0.823	0.8655	0.110341	0.6225	0.0184739	0.729	0.128944
MSTRG.31159.4_pep2	Peptidyl-prolyl cis-trans isomerase CYP18-2 OS=Arabidopsis thaliana OX=3702 GN=CYP18-2 PE=2 SV=1	14.517	10.5	1	2	1
MSTRG.31175.1_pep1	hypothetical protein GPECTOR_2g1444 [Gonium pectorale]	21.799	5.4	1	1	1
MSTRG.31187.2_pep2	predicted protein	19.739	18.5	3	3	3	1.232	1.291	0.919	0.91	1.051	0.903	0.746	0.705	0.853	1.144	0.699	0.992	0.7255	0.0282564	0.776	0.0992268	1.068	0.071161
MSTRG.31187.4_pep2	hypothetical protein CHLRE_12g495650v5	71.459	6	5	5	5	1.046	0.967	1.051	0.941	0.951	1.041	1.005	0.973	0.909	0.905	1.077	1.106	0.989	0.016178	0.993	0.0845921	1.0055	0.0999503
MSTRG.31259.5_pep1	hypothetical protein CHLRE_09g387245v5	25.539	13.7	3	3	2	0.986	0.89	0.677	0.664	1.33	1.373	0.687	0.746	1.349	1.965	1.543	2.068	0.7165	0.0411724	1.446	0.0670816	2.0165	0.0255393
MSTRG.31266.2_pep2	Probable zinc transporter protein DDB_G0283629 OS=Dictyostelium discoideum OX=44689 GN=DDB_G0283629 PE=3 SV=1	12.476	8.8	1	1	1
MSTRG.31284.1_pep1	plastid/chloroplast ribosomal protein L34	5.3022	30.6	2	2	2	0.981	0.814	1.15	1.024	1.051	1.006	1.172	1.258	1.071	0.914	1.236	0.982	1.215	0.0353909	1.1535	0.0715215	0.948	0.035865
MSTRG.31297.1_pep1	hypothetical protein CEUSTIGMA_g1722.t1 [Chlamydomonas eustigma]	53.04	1.8	1	1	1
MSTRG.31321.3_pep1	TATA-binding protein-associated factor BTAF1 OS=Arabidopsis thaliana OX=3702 GN=BTAF1 PE=1 SV=1	13.649	7.6	1	1	1
MSTRG.31321.8_pep1	TATA-binding protein-associated factor BTAF1 OS=Arabidopsis thaliana OX=3702 GN=BTAF1 PE=1 SV=1	44.765	3.2	1	1	1
MSTRG.31356.1_pep1	hypothetical protein GPECTOR_25g405	27.003	20.7	5	5	5	0.882	0.927	1.049	0.987	1.073	1.041	1.189	1.065	1.217	1.023	1.123	1.055	1.127	0.0550133	1.17	0.0401709	1.039	0.0153994
MSTRG.31356.3_pep3	peptidase M3	20.968	29.2	5	7	2	1.009	0.866	0.869	0.742	1.149	1.322	0.861	0.857	1.139	1.322	1.527	1.782	0.859	0.00232829	1.333	0.145536	1.552	0.148196
MSTRG.31377.4_pep1	hypothetical protein EJB05_27157	10.14	9.8	1	1	1
MSTRG.31401.2_pep2	hypothetical protein GPECTOR_7g919	44.778	27.2	11	23	0
MSTRG.31418.3_pep1	hypothetical protein CHLRE_10g423400v5	52.856	3.6	2	2	2	1.133	1.079	1.237	1.435	0.682	0.724	1.092	1.33	0.602	0.551	0.671	0.505	1.211	0.0982659	0.6365	0.0542027	0.528	0.0435606
MSTRG.31418.3_pep3	hypothetical protein CEUSTIGMA_g2730.t1	70.918	8.8	7	7	7	0.853	0.864	1.027	1.151	1.014	1.043	1.204	1.332	1.189	0.987	1.207	0.906	1.268	0.0504732	1.198	0.00751252	0.9465	0.0427892
MSTRG.31429.2_pep2	hypothetical protein CEUSTIGMA_g2755.t1	46.56	4.7	2	2	2	1.348	1.221	1.096	1.066	0.827	0.811	0.813	0.873	0.614	0.755	0.664	0.761	0.843	0.0355872	0.639	0.0391236	0.758	0.00395778
MSTRG.31496.1_pep1	S-	26.848	8.3	2	2	2	1.193	1.139	1.012	0.95	0.884	1.039	0.848	0.834	0.741	0.874	0.912	1.094	0.841	0.00832342	0.8265	0.103448	0.984	0.111789
MSTRG.31499.3_pep1	hypothetical protein Rsub_04400 [Raphidocelis subcapitata]	12.879	8.2	1	1	1
MSTRG.31501.2_pep1	tRNase Z TRZ1 OS=Arabidopsis thaliana OX=3702 GN=TRZ1 PE=1 SV=3	35.188	6.9	2	2	2	0.845	1.372	1.097	0.966	0.719	1.161	1.298	0.704	0.851	0.655	0.846	1.202	1.001	0.296703	0.8485	0.00294638	0.9285	0.294561
MSTRG.31537.4_pep1	hypothetical protein CEUSTIGMA_g5959.t1	40.763	5.9	2	2	2	0.999	0.986	1.121	1.085	1.03	0.899	1.122	1.1	1.031	0.919	0.912	0.829	1.111	0.00990099	0.9715	0.0612455	0.874	0.0514874
MSTRG.31577.7_pep1	Valine--tRNA ligase, chloroplastic/mitochondrial 2 OS=Arabidopsis thaliana OX=3702 GN=EMB2247 PE=3 SV=1	116.97	2.6	2	2	2	1.121	1.526	0.874	0.747	1.196	0.861	0.78	0.49	1.067	1.368	0.564	1.153	0.635	0.228346	0.8155	0.3084	1.2605	0.0852836
MSTRG.3158.3_pep1	Pyruvate, phosphate dikinase, chloroplastic OS=Flaveria pringlei OX=4226 GN=PPDK PE=1 SV=1	33.244	6.9	2	3	2	1.465	1.136	0.999	0.976	0.601	0.817	0.682	0.859	0.41	0.602	0.719	0.837	0.7705	0.11486	0.5645	0.273694	0.7195	0.163308
MSTRG.31621.8_pep1	hypothetical protein CEUSTIGMA_g10545.t1	166.65	8.6	7	8	6	0.652	0.687	0.827	0.821	1.224	1.382	1.268	1.195	1.877	1.48	2.012	1.683	1.2315	0.0296387	1.9445	0.0347133	1.5815	0.0641796
MSTRG.31648.1_pep2	band 7 protein	34.193	10.2	3	3	3	1.576	1.346	1.136	1.136	0.63	0.806	0.721	0.844	0.4	0.555	0.599	0.71	0.7825	0.0785942	0.4995	0.199199	0.6325	0.12253
MSTRG.31684.6_pep4	hypothetical protein CEUSTIGMA_g6730.t1	19.985	11.9	3	4	3	0.752	0.762	0.853	0.887	1.364	1.246	1.134	1.164	1.814	1.599	1.635	1.405	1.149	0.0130548	1.7245	0.0518991	1.502	0.0645806
MSTRG.31687.1_pep1	hypothetical protein GPECTOR_2g1474	31.211	10	2	2	2	0.892	0.623	1.244	0.843	1.28	1.017	1.395	1.353	1.435	1.029	1.632	1.206	1.374	0.0152838	1.5335	0.0642321	1.1175	0.0791946
MSTRG.31695.1_pep1	Methylcrotonoyl-CoA carboxylase beta chain, mitochondrial OS=Arabidopsis thaliana OX=3702 GN=MCCB PE=2 SV=1	68.58	12.2	6	6	4	0.794	0.881	0.243	0.544	1.367	1.385	0.306	0.617	1.722	5.626	1.572	2.546	0.4615	0.336945	1.647	0.0455373	4.086	0.376897
MSTRG.31697.3_pep2	hypothetical protein CEUSTIGMA_g2902.t1	41.77	13.4	6	6	6	1.236	1.224	1.051	0.994	0.994	0.77	0.85	0.812	0.804	0.946	0.629	0.775	0.831	0.022864	0.7165	0.122121	0.8605	0.0993608
MSTRG.31723.5_pep1	Calmodulin	16.6	16.2	3	3	2	2.272	1.81	0.877	0.902	0.598	0.53	0.386	0.498	0.263	0.682	0.293	0.588	0.442	0.126697	0.278	0.0539568	0.635	0.0740157
MSTRG.31740.18_pep1	hypothetical protein CHLRE_03g169300v5	38.321	5.6	2	2	2	0.617	0.59	0.57	0.6	1.506	1.699	0.924	1.017	2.441	2.642	2.88	2.832	0.9705	0.0479134	2.6605	0.0825033	2.737	0.0347095
MSTRG.31757.2_pep1	hypothetical protein CEUSTIGMA_g10277.t1	50.763	11.1	5	6	2	0.456	0.597	0.737	0.552	1.615	1.586	1.616	0.925	3.542	2.191	2.657	2.873	1.2705	0.27194	3.0995	0.142765	2.532	0.134676
MSTRG.31758.1_pep1	Chaperone protein ClpB 1 OS=Thermosynechococcus elongatus	45.027	5.5	3	3	3	0.716	0.796	0.811	0.721	1.346	1.428	1.133	0.906	1.88	1.66	1.794	1.981	1.0195	0.111329	1.837	0.0234077	1.8205	0.0881626
MSTRG.31787.1_pep1	PITH domain-containing protein At3g04780 OS=Arabidopsis thaliana OX=3702 GN=At3g04780 PE=1 SV=2	7.3355	11.6	1	1	1
MSTRG.31794.2_pep1	hypothetical protein GPECTOR_71g575	30.307	3.9	1	1	1
MSTRG.31892.1_pep1	uncharacterized protein	17.039	5	1	1	1
MSTRG.31918.1_pep1	Cholesterol 7-alpha-monooxygenase OS=Sus scrofa OX=9823 GN=CYP7A1 PE=3 SV=1	45.553	2	1	1	1
MSTRG.31937.6_pep2	hypothetical protein CEUSTIGMA_g3788.t1	128.64	7.4	9	11	1
MSTRG.31941.2_pep1	hypothetical protein CEUSTIGMA_g3784.t1	37.056	5.5	1	1	1
MSTRG.31941.5_pep2	hypothetical protein CEUSTIGMA_g3784.t1	8.0423	33.3	2	3	2	1.145	0.975	0.914	1.057	1.08	1.228	0.798	1.084	0.943	1.182	1.259	1.162	0.941	0.151966	1.101	0.143506	1.172	0.00853242
MSTRG.31958.4_pep1	hypothetical protein CEUSTIGMA_g7706.t1	50.517	20.3	9	9	4	0.874	0.663	1.015	1.059	1.155	1.072	1.161	1.597	1.322	1.138	1.617	1.012	1.379	0.158086	1.4695	0.100374	1.075	0.0586047
MSTRG.31960.3_pep3	hypothetical protein CHLRE_16g695500v5	23.437	9.3	2	2	2	0.865	1.023	0.938	0.948	1.186	1.062	1.084	0.927	1.371	1.264	1.038	1.12	1.0055	0.0780706	1.2045	0.138232	1.192	0.0604027
MSTRG.3198.1_pep1	Prostaglandin E synthase 2 OS=Bos taurus OX=9913 GN=PTGES2 PE=1 SV=3	39.997	14.3	5	7	1
MSTRG.32011.1_pep2	hypothetical protein CHLRE_01g032900v5 [Chlamydomonas reinhardtii]	25.649	7.8	2	2	2	0.844	0.831	0.896	0.938	1.268	1.143	1.062	1.129	1.502	1.415	1.375	1.219	1.0955	0.0305796	1.4385	0.0441432	1.317	0.0744115
MSTRG.32016.1_pep2	predicted protein	23.684	18.3	3	4	3	0.919	0.773	0.987	0.949	1.28	0.972	1.074	1.228	1.393	1.297	1.257	1.024	1.151	0.0668983	1.325	0.0513208	1.1605	0.117622
MSTRG.32093.2_pep1	hypothetical protein CEUSTIGMA_g7159.t1	26.151	4.7	1	1	1
MSTRG.32127.1_pep1	predicted protein [Chlamydomonas reinhardtii]	8.2867	10	1	1	1
MSTRG.32137.1_pep3	hypothetical protein CEUSTIGMA_g9426.t1	48.757	13.6	4	3	1
MSTRG.32160.1_pep1	hypothetical protein Rsub_07101 [Raphidocelis subcapitata]	25.916	3.9	1	1	1
MSTRG.32209.1_pep3	uncharacterized protein	9.3484	18.9	1	2	1
MSTRG.32228.1_pep1	Uncharacterized protein C57A10.07 OS=Schizosaccharomyces pombe	15.338	5.8	1	1	1
MSTRG.32237.1_pep3	UPF0394 membrane protein PD_1893 OS=Xylella fastidiosa	41.156	3.4	1	1	1
MSTRG.32251.2_pep1	NADH dehydrogenase [ubiquinone] 1 alpha subcomplex subunit 9, mitochondrial OS=Arabidopsis thaliana OX=3702 GN=At2g20360 PE=1 SV=2	49.161	4.1	2	2	2	1.647	1.429	0.791	0.822	0.887	0.926	0.48	0.575	0.539	1.121	0.648	1.127	0.5275	0.0900474	0.5935	0.0918281	1.124	0.00266904
MSTRG.32259.1_pep1	Ubiquitin carboxyl-terminal hydrolase 24 OS=Arabidopsis thaliana OX=3702 GN=UBP24 PE=1 SV=1	23.853	12.9	2	2	2	0.988	0.732	0.714	1.094	1.275	1.138	0.723	1.495	1.29	1.786	1.555	1.04	1.109	0.348061	1.4225	0.0931459	1.413	0.263977
MSTRG.323.1_pep2	hypothetical protein CEUSTIGMA_g4946.t1 [Chlamydomonas eustigma]	130.32	4.8	4	4	4	1.195	1.036	0.901	1.062	0.922	1.022	0.754	1.025	0.772	1.023	0.986	0.962	0.8895	0.152333	0.879	0.121729	0.9925	0.0307305
MSTRG.32301.2_pep1	hypothetical protein CEUSTIGMA_g12428.t1	31.141	2.7	1	1	1
MSTRG.3231.3_pep1	peroxiredoxin type II	25.182	7.7	2	2	2	0.768	0.769	1.005	0.83	1.128	1.338	1.309	1.079	1.469	1.122	1.74	1.612	1.194	0.0963149	1.6045	0.08445	1.367	0.179225
MSTRG.32319.10_pep2	Probable protein phosphatase 2C 11 OS=Oryza sativa subsp. japonica OX=39947 GN=Os02g0180000 PE=2 SV=1	47.088	12.1	5	6	5	1.1	1.033	1.103	0.998	0.96	0.932	1.003	0.966	0.873	0.87	0.902	0.934	0.9845	0.0187913	0.8875	0.016338	0.902	0.0354767
MSTRG.3232.1_pep1	hypothetical protein VOLCADRAFT_81325	21.334	9.6	2	2	2	1.02	0.885	0.963	1.158	1.014	1.025	0.944	1.308	0.994	1.053	1.158	0.885	1.126	0.161634	1.076	0.0762082	0.969	0.0866873
MSTRG.32328.1_pep1	uncharacterized protein	25.688	7.7	2	2	2	0.822	0.755	0.899	0.826	1.24	1.305	1.094	1.094	1.509	1.379	1.728	1.58	1.094	0	1.6185	0.0676552	1.4795	0.0679284
MSTRG.32340.5_pep4	Beta-1,4-mannosyl-glycoprotein 4-beta-N-acetylglucosaminyltransferase OS=Rattus norvegicus OX=10116 GN=Mgat3 PE=1 SV=2	50.226	3.1	1	1	1
MSTRG.32362.1_pep3	Probable mitochondrial import receptor subunit TOM20 OS=Oryza sativa subsp. japonica OX=39947 GN=TOM20 PE=2 SV=1	25.434	23	4	6	4	0.761	0.795	0.785	0.888	1.317	1.29	1.032	1.117	1.731	1.678	1.623	1.453	1.0745	0.0395533	1.677	0.0322004	1.5655	0.071862
MSTRG.3237.1_pep2	Ribosomal RNA large subunit methyltransferase K/L OS=Stenotrophomonas maltophilia	61.837	1.9	1	1	1
MSTRG.32372.1_pep1	uncharacterized protein	45.161	2.6	1	1	1
MSTRG.32376.4_pep1	ER lumen protein-retaining receptor erd-2.2 OS=Caenorhabditis elegans OX=6239 GN=erd-2.2 PE=3 SV=1	31.555	13.3	5	5	5	0.987	0.878	0.905	0.964	1.259	1.133	0.917	1.098	1.276	1.391	1.29	1.175	1.0075	0.0898263	1.283	0.00545596	1.283	0.0841777
MSTRG.32384.1_pep1	hypothetical protein CEUSTIGMA_g59.t1 [Chlamydomonas eustigma]	56.708	7	4	4	3	1.168	1.166	1.017	1.197	0.919	0.818	0.871	1.027	0.787	0.904	0.702	0.683	0.949	0.0821918	0.7445	0.0570853	0.7935	0.139256
MSTRG.32414.1_pep4	NEDD8-conjugating enzyme Ubc12 OS=Arabidopsis thaliana OX=3702 GN=RCE1 PE=1 SV=1	21.126	10.8	2	2	2	0.954	0.843	0.982	1.077	1.023	1.121	1.029	1.278	1.072	1.042	1.33	1.041	1.1535	0.107932	1.201	0.10741	1.0415	0.000480077
MSTRG.32416.1_pep1	hypothetical protein CEUSTIGMA_g13258.t1	42.482	9.8	3	5	3	0.971	0.89	1.04	0.859	0.924	1.211	1.071	0.965	0.952	0.888	1.361	1.41	1.018	0.0520629	1.1565	0.176827	1.149	0.227154
MSTRG.32418.4_pep1	Tryptophan--tRNA ligase, chloroplastic/mitochondrial OS=Arabidopsis thaliana OX=3702 GN=OVA4 PE=1 SV=1	45.635	5.9	3	3	3	1.403	1.285	1.195	1.175	0.744	0.675	0.852	0.914	0.53	0.623	0.525	0.574	0.883	0.0351076	0.5275	0.00473934	0.5985	0.0409357
MSTRG.32433.1_pep1	Phenylalanine--tRNA ligase alpha subunit, cytoplasmic OS=Arabidopsis thaliana OX=3702 GN=At4g39280 PE=2 SV=3	21.411	4.1	1	1	1
MSTRG.32442.3_pep2	hypothetical protein GPECTOR_22g841	10.287	9	1	2	1
MSTRG.32447.1_pep3	hypothetical protein CEUSTIGMA_g1074.t1	40.774	6.3	2	3	2	2.986	2.323	0.742	0.535	0.459	0.372	0.248	0.23	0.154	0.619	0.16	0.695	0.239	0.0376569	0.157	0.0191083	0.657	0.0578387
MSTRG.32492.1_pep1	subunit of the ESCRT-III complex [Chlamydomonas reinhardtii]	11.36	24.3	3	3	3	1.43	1.235	0.926	0.925	1.014	0.932	0.648	0.749	0.709	1.095	0.755	1.008	0.6985	0.0722978	0.732	0.0314208	1.0515	0.0413695
MSTRG.32498.1_pep1	hypothetical protein VOLCADRAFT_120742	8.9534	13.3	1	2	1
MSTRG.32540.2_pep1	hypothetical protein CEUSTIGMA_g1162.t1	77.161	3.2	2	2	2	1.183	1.224	1.101	1.04	0.936	0.812	0.931	0.85	0.791	0.85	0.663	0.781	0.8905	0.0454801	0.727	0.088033	0.8155	0.0423053
MSTRG.32593.2_pep1	PsbP domain-containing protein 7, chloroplastic OS=Arabidopsis thaliana OX=3702 GN=PPD7 PE=2 SV=1	12.636	8.5	1	1	1
MSTRG.32595.2_pep4	hypothetical protein CEUSTIGMA_g7570.t1	40.349	11.5	4	4	4	0.461	0.346	0.701	0.733	1.564	1.638	1.521	2.118	3.393	2.231	4.734	2.235	1.8195	0.164056	4.0635	0.165006	2.233	0.000895656
MSTRG.32602.8_pep1	ribulose-1,5-bisphosphate carboxylase/oxygenase small subunit (plastid)	16.121	29.1	5	17	3	1.631	1.679	1.14	0.972	0.633	0.625	0.699	0.579	0.388	0.555	0.372	0.643	0.639	0.0938967	0.38	0.0210526	0.599	0.0734558
MSTRG.32681.1_pep1	starch phosphorylase	37.362	12	4	5	3	0.89	1.002	0.978	1.13	1.021	1.174	1.099	1.128	1.147	1.044	1.172	1.039	1.1135	0.013022	1.1595	0.0107805	1.0415	0.00240038
MSTRG.32688.1_pep1	uncharacterized protein	22.355	10.6	1	1	1
MSTRG.32734.1_pep1	Protein ABSCISIC ACID-INSENSITIVE 5 [Tetrabaena socialis]	8.0943	11.5	1	1	1
MSTRG.32737.1_pep2	Heat shock protein 105 kDa OS=Rattus norvegicus OX=10116 GN=Hsph1 PE=1 SV=1	23.013	21.2	5	6	1
MSTRG.32738.1_pep1	heat shock protein Hsp70G	38.97	18.4	6	9	6	0.728	0.65	0.778	0.816	1.261	1.36	1.069	1.255	1.732	1.621	2.092	1.667	1.162	0.0800344	1.912	0.0941423	1.644	0.0139903
MSTRG.32738.6_pep1	3'(2'), 5'-bisphosphate nucleotidase	9.0371	9.9	1	1	1
MSTRG.32738.8_pep1	SAL1 phosphatase	7.036	12.7	1	1	1
MSTRG.32755.1_pep1	hypothetical protein CEUSTIGMA_g4266.t1, partial [Chlamydomonas eustigma]	38.783	12.7	3	4	3	1.693	1.542	1.406	1.051	0.472	0.485	0.83	0.682	0.279	0.336	0.315	0.461	0.756	0.0978836	0.297	0.0606061	0.3985	0.156838
MSTRG.32765.1_pep1	Carbohydrate sulfotransferase 15 OS=Homo sapiens OX=9606 GN=CHST15 PE=1 SV=1	16.012	6.2	1	1	1
MSTRG.32769.4_pep4	hypothetical protein GPECTOR_1g705	39.476	7.9	3	2	0
MSTRG.32825.4_pep1	hypothetical protein GPECTOR_88g473	23.046	10.7	2	2	2	1.167	1.242	0.922	1.066	1.154	0.739	0.79	0.858	0.989	1.252	0.595	0.693	0.824	0.0412621	0.792	0.248737	0.9725	0.287404
MSTRG.32841.1_pep1	hypothetical protein VOLCADRAFT_105163 [Volvox carteri f. nagariensis]	10.096	8.6	1	1	1
MSTRG.32859.1_pep3	sar-type small GTPase	21.944	10.9	2	2	2	0.939	0.801	1.092	1.079	1.012	1.072	1.163	1.347	1.078	0.927	1.338	0.994	1.255	0.0733068	1.208	0.107616	0.9605	0.0348777
MSTRG.3286.4_pep1	Aconitate hydratase, mitochondrial OS=Gracilaria gracilis OX=2777 PE=3 SV=1	59.555	14.4	8	10	1
MSTRG.32900.5_pep1	hypothetical protein CHLRE_03g165350v5	29.14	12.4	3	3	3	1.117	0.921	1.019	1.07	0.936	0.92	0.912	1.162	0.838	0.919	0.999	0.86	1.037	0.12054	0.9185	0.0876429	0.8895	0.0331647
MSTRG.32903.1_pep1	Nicotinamide phosphoribosyltransferase OS=Sus scrofa OX=9823 GN=NAMPT PE=2 SV=2	48.719	4.9	2	2	2	1.301	1.092	1.303	1.122	0.752	0.762	1.002	1.027	0.578	0.577	0.698	0.679	1.0145	0.0123213	0.638	0.0940439	0.628	0.0812102
MSTRG.32923.1_pep1	Peptide-N4-N-acetyl-beta-D-glucosaminylaspar agine amidase F precursor [Chlorella sorokiniana]	27.998	16.5	4	4	4	1.447	1.303	1.065	1.207	0.705	0.659	0.736	0.926	0.487	0.662	0.506	0.546	0.831	0.11432	0.4965	0.0191339	0.604	0.0960265
MSTRG.32950.1_pep1	hypothetical protein CEUSTIGMA_g6432.t1 [Chlamydomonas eustigma]	7.7016	17.1	1	1	1
MSTRG.32990.3_pep2	uncharacterized protein	15.704	6.3	1	1	1
MSTRG.33001.2_pep1	hypothetical protein VOLCADRAFT_105559	26.093	4.3	1	1	1
MSTRG.33009.1_pep1	Co-chaperone protein p23-1 OS=Brassica napus OX=3708 GN=P23-1 PE=1 SV=1	15.891	7.7	1	1	1
MSTRG.3301.1_pep1	hypothetical protein GPECTOR_96g738 [Gonium pectorale]	14.439	14.8	2	2	1
MSTRG.33010.1_pep4	hypothetical protein CEUSTIGMA_g6933.t1	73.746	10.2	2	2	2	0.93	0.924	0.92	0.955	1.08	1.185	0.989	1.034	1.161	1.174	1.282	1.241	1.0115	0.0222442	1.2215	0.0495293	1.2075	0.0277433
MSTRG.33052.2_pep1	DnaJ-like protein	14.152	6.9	1	1	1
MSTRG.33052.4_pep1	hypothetical protein TSOC_005614, partial	9.1095	27.5	2	2	2	1.079	0.895	0.812	1.076	1.188	1.019	0.753	1.202	1.101	1.463	1.139	0.947	0.9775	0.229668	1.12	0.0169643	1.205	0.214108
MSTRG.33065.12_pep1	ferredoxin thioredoxin reductase, catalytic chain	16.42	7.4	1	1	1
MSTRG.33089.1_pep1	hypothetical protein CEUSTIGMA_g1694.t1 [Chlamydomonas eustigma]	123.95	2.3	3	3	3	1.053	0.754	1.231	1.322	1.082	0.778	1.169	1.753	1.028	0.879	1.032	0.589	1.461	0.199863	1.03	0.00194175	0.734	0.197548
MSTRG.33100.1_pep1	Perphorin-2	18.44	28.6	4	5	4	1.641	1.446	1.147	1.184	0.553	0.629	0.699	0.819	0.337	0.482	0.435	0.531	0.759	0.0790514	0.386	0.126943	0.5065	0.0483712
MSTRG.33139.7_pep1	Heat shock 70 kDa protein 6, chloroplastic OS=Arabidopsis thaliana OX=3702 GN=HSP70-6 PE=1 SV=1	66.451	20.9	13	16	3	0.544	0.593	0.675	0.692	1.489	1.484	1.241	1.167	2.737	2.206	2.503	2.145	1.204	0.0307309	2.62	0.0446565	2.1755	0.0140198
MSTRG.33143.4_pep1	SPS1m	46.434	2.1	1	1	1
MSTRG.33149.4_pep1	uncharacterized protein	41.492	26.9	12	18	2	0.707	0.629	0.796	0.714	1.436	1.426	1.126	1.135	2.031	1.804	2.267	1.997	1.1305	0.00398054	2.149	0.0549093	1.9005	0.0507761
MSTRG.33156.1_pep1	hypothetical protein CEUSTIGMA_g8296.t1	52.361	9.3	3	3	2	0.602	0.942	0.913	1.205	0.768	1.429	1.517	1.279	1.276	0.841	1.517	1.186	1.398	0.0851216	1.3965	0.0862871	1.0135	0.170202
MSTRG.33169.1_pep1	uncharacterized protein	8.9959	9	1	1	1
MSTRG.33194.2_pep1	Probable pyridoxal 5'-phosphate synthase subunit PDX2 OS=Arabidopsis thaliana OX=3702 GN=PDX2 PE=1 SV=1	27.435	3.8	1	1	1
MSTRG.33211.2_pep1	Uroporphyrinogen-III synthase, chloroplastic OS=Oryza sativa subsp. japonica OX=39947 GN=UROS PE=2 SV=1	26.22	4.5	1	1	1
MSTRG.33218.1_pep2	hypothetical protein GPECTOR_1g534	18.482	8.7	2	2	2	1.27	1.188	1.159	1.256	0.728	0.758	0.913	1.057	0.573	0.628	0.638	0.604	0.985	0.0730964	0.6055	0.0536746	0.616	0.0194805
MSTRG.3322.2_pep2	Superoxide dismutase [Fe], chloroplastic	9.0982	15.2	1	2	1
MSTRG.33237.1_pep2	Pre-mRNA-splicing factor SLU7 OS=Oryza sativa subsp. indica OX=39946 GN=OsI_27673 PE=3 SV=2	40.188	5.9	2	2	2	0.448	0.867	1.151	0.83	1.164	1.301	2.569	0.957	2.598	1.011	1.501	1.567	1.763	0.457175	2.0495	0.267626	1.289	0.215671
MSTRG.33247.1_pep1	Eukaryotic translation initiation factor 3 subunit I OS=Drosophila erecta OX=7220 GN=eIF3i PE=3 SV=1	36.103	13.6	4	5	4	0.968	1.142	1.081	1.052	0.792	1.098	1.117	0.921	0.818	0.733	0.961	1.044	1.019	0.0961727	0.8895	0.0803822	0.8885	0.175014
MSTRG.3327.1_pep1	hypothetical protein GPECTOR_46g288	57.219	22.3	12	21	3	0.593	0.524	0.749	0.776	1.524	1.452	1.263	1.481	2.57	2.035	2.771	1.871	1.372	0.0794461	2.6705	0.0376334	1.953	0.0419867
MSTRG.33275.1_pep1	hypothetical protein CHLRE_07g326950v5 [Chlamydomonas reinhardtii]	15.695	7.7	1	1	1
MSTRG.33327.3_pep1	hypothetical protein CHLNCDRAFT_59682	14.719	6.5	1	1	1
MSTRG.33357.1_pep1	Vacuolar protein sorting-associated protein 2 homolog 2 OS=Arabidopsis thaliana OX=3702 GN=VPS2.2 PE=1 SV=2	17.899	8.1	1	1	1
MSTRG.33359.1_pep1	glycosyl hydrolase isoform B	121.6	2.6	3	3	1
MSTRG.33412.1_pep1	hypothetical protein CHLRE_02g147000v5 [Chlamydomonas reinhardtii]	39.089	2.8	1	1	1
MSTRG.33434.1_pep1	Protein transport protein Sec61 subunit alpha	57.393	11.2	6	6	6	0.626	0.673	0.857	0.845	1.321	1.243	1.369	1.256	2.11	1.541	1.847	1.471	1.3125	0.0430476	1.9785	0.0664645	1.506	0.0232404
MSTRG.33467.1_pep2	hypothetical protein MNEG_6725	8.2963	13	1	1	1
MSTRG.33470.10_pep1	hypothetical protein VOLCADRAFT_106187	84.344	6.7	4	4	4	0.556	0.525	0.77	0.832	1.257	1.498	1.385	1.585	2.261	1.632	2.853	1.8	1.485	0.0673401	2.557	0.115761	1.716	0.048951
MSTRG.33505.3_pep2	hypothetical protein CEUSTIGMA_g13457.t1 [Chlamydomonas eustigma]	6.7607	19.7	1	1	1
MSTRG.3352.1_pep2	Serine decarboxylase OS=Arabidopsis thaliana OX=3702 GN=SDC PE=1 SV=1	55.708	3.2	2	2	2	1.064	1.123	1.188	1.219	0.822	0.82	1.117	1.085	0.773	0.692	0.73	0.673	1.101	0.0145322	0.7515	0.0286094	0.6825	0.0139194
MSTRG.33524.1_pep1	Angio-associated migratory cell protein OS=Bos taurus OX=9913 GN=AAMP PE=2 SV=1	16.004	9.2	1	1	1
MSTRG.33585.1_pep1	T-complex protein 1 subunit alpha OS=Arabidopsis thaliana OX=3702 GN=CCT1 PE=1 SV=1	8.6221	16.5	1	1	1
MSTRG.33592.1_pep1	uncharacterized protein	9.1572	13.5	1	1	1
MSTRG.33602.4_pep1	hypothetical protein CHLRE_06g293150v5 [Chlamydomonas reinhardtii]	25.908	16.1	4	4	1
MSTRG.33606.6_pep1	hypothetical protein CEUSTIGMA_g11471.t1	45.147	8	3	3	3	1.112	1.379	1.099	1.122	0.817	0.655	0.988	0.814	0.735	0.743	0.475	0.584	0.901	0.0965594	0.605	0.214876	0.6635	0.119819
MSTRG.33641.3_pep1	zinc finger protein, RING-type	39.48	18.4	6	9	0
MSTRG.33666.7_pep1	DNA (cytosine-5)-methyltransferase-like protein	17.242	5.2	1	1	1
MSTRG.33705.2_pep1	uncharacterized protein	49.261	1.9	1	1	1
MSTRG.33713.5_pep1	hypothetical protein CEUSTIGMA_g7285.t1 [Chlamydomonas eustigma]	66.647	6.4	4	4	4	0.952	1.007	0.946	0.996	1.117	1.069	0.994	0.989	1.173	1.181	1.062	1.073	0.9915	0.00252143	1.1175	0.0496644	1.127	0.0479148
MSTRG.33747.1_pep1	hypothetical protein CEUSTIGMA_g12067.t1 [Chlamydomonas eustigma]	11.691	9.2	1	1	1
MSTRG.33794.2_pep1	hypothetical protein CEUSTIGMA_g1612.t1	16.725	19	3	4	3	0.805	0.713	0.981	1.05	1.193	1.089	1.219	1.473	1.482	1.216	1.527	1.037	1.346	0.0943536	1.5045	0.0149551	1.1265	0.0794496
MSTRG.33795.5_pep1	hypothetical protein CEUSTIGMA_g8282.t1	16.827	7.5	1	1	1
MSTRG.3384.2_pep1	Inner membrane ALBINO3-like protein 2, chloroplastic OS=Chlamydomonas reinhardtii OX=3055 GN=ALB3.2 PE=2 SV=1	35.024	4.2	1	1	1
MSTRG.33860.9_pep1	3-oxoacyl-[acyl-carrier-protein] reductase, chloroplastic OS=Cuphea lanceolata OX=3930 GN=CLKR27 PE=2 SV=1	23.607	11.5	2	2	2	0.895	0.813	0.718	0.931	1.344	1.205	0.802	1.145	1.502	1.872	1.482	1.294	0.9735	0.176168	1.492	0.00670241	1.583	0.182565
MSTRG.33887.1_pep1	thioesterase superfamily protein [Monoraphidium neglectum]	9.4631	23.3	2	1	1
MSTRG.3398.2_pep1	hypothetical protein CEUSTIGMA_g10322.t1 [Chlamydomonas eustigma]	116.74	2.3	2	2	2	1.896	1.78	0.785	0.713	0.741	0.832	0.414	0.401	0.391	0.944	0.467	1.167	0.4075	0.0159509	0.429	0.0885781	1.0555	0.105637
MSTRG.33984.1_pep1	Monodehydroascorbate reductase 3 OS=Arabidopsis thaliana OX=3702 GN=MDAR3 PE=2 SV=1	11.306	17.5	1	1	1
MSTRG.34006.2_pep1	Peptidyl-prolyl cis-trans isomerase B OS=Rattus norvegicus OX=10116 GN=Ppib PE=1 SV=3	26.48	8.4	2	2	1
MSTRG.34052.3_pep1	hypothetical protein VOLCADRAFT_119370	66.652	14.1	7	9	1
MSTRG.34076.1_pep1	Surfeit locus protein 1 OS=Arabidopsis thaliana OX=3702 GN=SURF1 PE=2 SV=1	20.328	3.5	1	1	1
MSTRG.34078.1_pep1	Molybdenum cofactor sulfurase 2 OS=Culex quinquefasciatus OX=7176 GN=mal2 PE=3 SV=1	7.2103	13.2	1	1	1
MSTRG.34091.1_pep1	hypothetical protein CHLRE_03g200400v5	20.947	20.4	3	8	3	1.569	1.445	1.149	1.063	0.674	0.614	0.732	0.736	0.43	0.587	0.425	0.578	0.734	0.0027248	0.4275	0.00584795	0.5825	0.00772532
MSTRG.34097.1_pep1	hypothetical protein CEUSTIGMA_g8172.t1 [Chlamydomonas eustigma]	34.469	2.8	1	1	1
MSTRG.34194.3_pep1	hypothetical protein F751_1564 [Auxenochlorella protothecoides]	12.948	9.2	1	1	1
MSTRG.34210.1_pep1	hypothetical protein VOLCADRAFT_118821	63.413	6	3	4	3	0.895	1.033	0.976	0.891	1.04	1.139	1.091	0.863	1.162	1.066	1.103	1.278	0.977	0.116684	1.1325	0.0260486	1.172	0.0904437
MSTRG.3425.1_pep1	hypothetical protein VOLCADRAFT_118174	79.154	2.7	2	2	2	1.06	0.906	1.092	1.147	1.088	0.833	1.03	1.266	1.026	0.996	0.919	0.726	1.148	0.102787	0.9725	0.0550129	0.861	0.156794
MSTRG.34276.3_pep1	uncharacterized protein	18.478	5.4	1	1	1
MSTRG.34325.1_pep4	Glucose-6-phosphate 1-dehydrogenase 5, cytoplasmic OS=Arabidopsis thaliana OX=3702 GN=G6PD5 PE=1 SV=1	13.489	17.8	2	2	1
MSTRG.34329.2_pep7	Sjoegren syndrome nuclear autoantigen 1 homolog OS=Mus musculus OX=10090 GN=Ssna1 PE=1 SV=1	12.827	14.4	1	1	1
MSTRG.34354.6_pep1	ATP synthase subunit epsilon, mitochondrial OS=Zea mays OX=4577 PE=3 SV=1	14.331	21.7	3	3	3	0.634	0.425	0.855	0.461	1.548	1.621	1.349	1.085	2.442	1.811	3.814	3.516	1.217	0.108463	3.128	0.219309	2.6635	0.320068
MSTRG.34376.1_pep3	argonaute 1 isoform A	49.888	2	1	1	1
MSTRG.344.1_pep1	putative CCR4-associated factor 1	15.494	13.7	2	2	2	0.983	1.091	1.199	1.057	0.921	0.909	1.22	0.969	0.937	0.768	0.833	0.86	1.0945	0.114664	0.885	0.0587571	0.814	0.0565111
MSTRG.34432.2_pep1	Vacuolar protein sorting-associated protein 9A OS=Oryza sativa subsp. japonica OX=39947 GN=VPS9A PE=1 SV=1	17.288	5.9	1	1	1
MSTRG.34437.7_pep1	Hematopoietic prostaglandin D synthase OS=Gallus gallus OX=9031 GN=HPGDS PE=1 SV=3	24.869	14.9	3	3	0
MSTRG.34438.2_pep1	hypothetical protein GPECTOR_4g957	62.746	7.6	4	4	2	0.698	0.579	0.681	0.704	1.258	1.715	0.976	1.216	1.802	1.847	2.962	2.436	1.096	0.109489	2.382	0.243493	2.1415	0.13752
MSTRG.34440.1_pep2	2-hydroxyacyl-CoA lyase OS=Oryza sativa subsp. japonica OX=39947 GN=Os01g0505400 PE=3 SV=3	38.762	8.9	3	4	3	1.204	1.141	1.062	1.105	0.861	0.889	0.882	0.968	0.715	0.811	0.779	0.805	0.925	0.0464865	0.747	0.042838	0.808	0.00371287
MSTRG.34455.1_pep1	Glutathione S-transferase 1 OS=Ascaris suum OX=6253 GN=GST1 PE=1 SV=3	23.905	17.6	4	4	4	1.081	0.951	1.012	1.083	0.968	0.993	0.936	1.139	0.895	0.957	1.044	0.917	1.0375	0.0978313	0.9695	0.0768437	0.937	0.0213447
MSTRG.34488.9_pep1	hypothetical protein CHLRE_01g028900v5	28.852	3.8	1	1	1
MSTRG.34499.1_pep1	uncharacterized protein	17.99	8.4	1	1	1
MSTRG.34519.4_pep2	UPF0051 protein ABCI8, chloroplastic OS=Arabidopsis thaliana OX=3702 GN=ABCI8 PE=2 SV=1	60.628	5.5	3	3	3	0.972	0.861	1.106	0.92	0.985	1.048	1.138	1.069	1.013	0.891	1.217	1.139	1.1035	0.0312642	1.115	0.0914798	1.015	0.122167
MSTRG.34520.3_pep3	Protein transport protein Sec61 subunit gamma OS=Oryza sativa subsp. japonica OX=39947 GN=Os02g0178400 PE=3 SV=1	7.7072	17.6	2	0	0
MSTRG.34524.1_pep1	plastid/chloroplast ribosomal protein L21	18.086	5.5	1	2	1
MSTRG.34541.3_pep4	hypothetical protein VOLCADRAFT_92253	37.333	2.7	1	1	1
MSTRG.34564.1_pep3	Probable prolyl 4-hydroxylase 9 OS=Arabidopsis thaliana OX=3702 GN=P4H9 PE=2 SV=1	38.247	8.1	3	3	3	1.085	1.051	1.016	1.096	1.068	0.88	0.936	1.043	0.984	1.051	0.837	0.803	0.9895	0.0540677	0.9105	0.0807249	0.927	0.133765
MSTRG.34598.2_pep1	ADP-ribosylation factor 1	20.535	24.2	4	5	4	0.409	0.831	1.097	0.728	1.243	1.197	2.682	0.876	3.039	1.133	1.44	1.644	1.779	0.507589	2.2395	0.356999	1.3885	0.184012
MSTRG.34666.3_pep1	hypothetical protein CEUSTIGMA_g5540.t1	10.562	15.3	1	1	1
MSTRG.34724.1_pep1	hypothetical protein CEUSTIGMA_g12010.t1	14.363	7.6	1	1	1
MSTRG.34743.8_pep1	hypothetical protein GPECTOR_22g802	17.872	6.9	1	2	1
MSTRG.34795.1_pep3	Histone H2A-IV OS=Volvox carteri OX=3067 PE=3 SV=1	22.474	14.1	2	4	1
MSTRG.34813.11_pep1	E3 ubiquitin- ligase UPL1-like	26.837	19.6	5	11	4	0.886	0.817	1.196	1.21	0.996	0.892	1.35	1.481	1.124	0.833	1.092	0.737	1.4155	0.0462734	1.108	0.0144404	0.785	0.0611465
MSTRG.34853.1_pep1	hypothetical protein CEUSTIGMA_g3120.t1	57.352	4.7	2	2	2	1.388	1.215	1.227	1.1	0.783	0.701	0.884	0.905	0.564	0.638	0.577	0.637	0.8945	0.0117384	0.5705	0.0113935	0.6375	0.000784314
MSTRG.34860.1_pep2	tRNA	117.1	4.4	5	5	5	1.231	1.152	1.128	1.073	0.893	0.819	0.916	0.931	0.725	0.792	0.711	0.763	0.9235	0.00812128	0.718	0.0097493	0.7775	0.0186495
MSTRG.34883.1_pep1	hypothetical protein VOLCADRAFT_120346 [Volvox carteri f. nagariensis]	18.256	6.4	2	2	2	1.254	1.161	1.202	1.266	0.818	0.658	0.959	1.09	0.652	0.681	0.567	0.52	1.0245	0.0639336	0.6095	0.0697293	0.6005	0.134055
MSTRG.34919.9_pep2	ATP-citrate synthase beta chain protein 1 OS=Oryza sativa subsp. japonica OX=39947 GN=ACLB-1 PE=2 SV=1	15.942	15.1	2	3	2	1.025	1.013	1.059	1.124	0.929	1.069	1.033	1.11	0.906	0.877	1.055	0.951	1.0715	0.0359309	0.9805	0.0759816	0.914	0.0404814
MSTRG.34921.1_pep1	uncharacterized protein	11.361	17.5	2	2	2	1.573	1.429	1.647	0.882	0.567	0.522	1.047	0.617	0.36	0.344	0.365	0.592	0.832	0.258413	0.3625	0.00689655	0.468	0.264957
MSTRG.34955.3_pep4	hypothetical protein CEUSTIGMA_g11112.t1	28.203	21.6	4	2	2	1.447	1.104	1.208	1.24	0.682	0.726	0.835	1.123	0.471	0.565	0.658	0.585	0.979	0.147089	0.5645	0.165633	0.575	0.0173913
MSTRG.34955.3_pep6	glutamate dehydrogenase	17.831	19.2	2	2	2	0.287	0.629	0.6	0.775	1.649	1.559	2.091	1.232	5.746	2.748	2.479	2.012	1.6615	0.258501	4.1125	0.397204	2.38	0.154622
MSTRG.34970.1_pep1	26S proteasome non-ATPase regulatory subunit 13 homolog A OS=Arabidopsis thaliana OX=3702 GN=RPN9A PE=1 SV=1	15.09	23.5	2	2	2	1.178	1.38	0.689	0.665	1.39	0.949	0.585	0.482	1.18	2.017	0.688	1.427	0.5335	0.0965323	0.934	0.263383	1.722	0.171312
MSTRG.35006.2_pep1	hypothetical protein GPECTOR_19g367	6.1586	23.7	1	1	1
MSTRG.35013.1_pep1	Isocitrate dehydrogenase [NAD] regulatory subunit 1, mitochondrial OS=Arabidopsis thaliana OX=3702 GN=IDH1 PE=1 SV=2	36.563	17.8	5	6	5	0.452	0.481	0.566	0.513	1.651	1.792	1.252	1.067	3.653	2.917	3.726	3.493	1.1595	0.0797758	3.6895	0.00989294	3.205	0.0898596
MSTRG.35014.1_pep1	Translocator protein OS=Mus musculus OX=10090 GN=Tspo PE=1 SV=1	24.458	4.9	1	2	1
MSTRG.35061.6_pep1	glycogen synthase kinase 3	45.063	13.2	6	4	4	1.192	1.096	1.234	1.268	0.764	0.757	1.035	1.157	0.641	0.619	0.691	0.597	1.096	0.0556569	0.666	0.0375375	0.608	0.0180921
MSTRG.35076.1_pep1	Stromal cell-derived factor 2-like protein OS=Arabidopsis thaliana OX=3702 GN=SDF2 PE=1 SV=1	17.952	17.5	2	3	2	1.06	0.778	1.465	1.08	0.939	0.771	1.382	1.388	0.886	0.641	0.991	0.714	1.385	0.00216606	0.9385	0.0559403	0.6775	0.0538745
MSTRG.35190.12_pep1	hypothetical protein CEUSTIGMA_g3703.t1	73.99	2.8	2	2	2	0.638	0.662	0.701	0.916	1.417	1.379	1.099	1.384	2.221	2.021	2.083	1.505	1.2415	0.114781	2.152	0.0320632	1.763	0.146341
MSTRG.35194.2_pep1	hypothetical protein CHLRE_01g051950v5	76.647	7.6	4	4	4	1.211	1.21	1.082	1.024	0.828	0.847	0.893	0.846	0.684	0.765	0.7	0.827	0.8695	0.027027	0.692	0.0115607	0.796	0.0389447
MSTRG.35200.1_pep1	acetyl-CoA carboxylase	28.152	10.9	3	3	1
MSTRG.35246.1_pep1	ATP-binding cassette sub-family A member 2 OS=Homo sapiens OX=9606 GN=ABCA2 PE=1 SV=4	15.876	11.6	1	1	1
MSTRG.35248.1_pep1	uncharacterized protein	17.991	14.7	2	2	2	0.809	0.785	0.754	0.791	1.307	1.379	0.932	1.008	1.616	1.733	1.757	1.743	0.97	0.0391753	1.6865	0.0418025	1.738	0.00287687
MSTRG.35272.1_pep1	Probable protein phosphatase 2C 64 OS=Oryza sativa subsp. japonica OX=39947 GN=Os07g0566200 PE=2 SV=2	46.4	19.5	7	8	1
MSTRG.35282.1_pep1	hypothetical protein CEUSTIGMA_g12468.t1	44.538	6.9	3	3	3	0.936	0.86	0.931	0.971	1.034	1.255	0.995	1.129	1.105	1.111	1.459	1.292	1.062	0.0630885	1.282	0.138066	1.2015	0.0753225
MSTRG.35290.12_pep1	hypothetical protein VOLCADRAFT_79064	27.548	3.3	1	1	1
MSTRG.35292.2_pep1	hypothetical protein GPECTOR_12g550 [Gonium pectorale]	39.715	2.7	1	1	1
MSTRG.35330.5_pep1	hypothetical protein CEUSTIGMA_g12592.t1	48.179	10.7	5	5	1
MSTRG.35359.4_pep1	A disintegrin and metalloproteinase with thrombospondin motifs 13	95.411	10.6	8	9	3	1.423	1.45	1.099	1.355	0.688	0.528	0.772	0.934	0.483	0.626	0.364	0.39	0.853	0.094959	0.4235	0.140496	0.508	0.232283
MSTRG.35359.9_pep1	hypothetical protein KFL_007350025	62.208	6.2	4	5	1
MSTRG.35384.1_pep1	60S acidic ribosomal protein P0 OS=Glycine max OX=3847 PE=2 SV=1	33.606	15.2	5	7	5	0.851	0.977	1.109	1.125	0.988	1.012	1.303	1.151	1.161	0.891	1.036	0.9	1.227	0.0619397	1.0985	0.0568958	0.8955	0.00502513
MSTRG.35387.1_pep1	Serine/threonine-protein kinase SRK2C OS=Arabidopsis thaliana OX=3702 GN=SRK2C PE=1 SV=1	19.565	9.4	2	2	2	1.139	0.967	1.161	1.012	0.913	0.967	1.019	1.047	0.802	0.786	1	0.956	1.033	0.0135528	0.901	0.109878	0.871	0.097589
MSTRG.35388.1_pep1	Serine/threonine-protein kinase SRK2E OS=Arabidopsis thaliana OX=3702 GN=SRK2E PE=1 SV=1	11.998	17	2	2	2	0.843	0.756	1.21	0.997	0.986	1.139	1.435	1.319	1.17	0.815	1.507	1.142	1.377	0.0421206	1.3385	0.125887	0.9785	0.167092
MSTRG.35400.3_pep2	Tobamovirus multiplication protein 3 OS=Arabidopsis thaliana OX=3702 GN=TOM3 PE=1 SV=2	33.512	11.2	3	4	1
MSTRG.35405.4_pep1	triacylglycerol lipase	36.244	8.7	3	3	3	1.15	1.188	0.985	0.956	1.186	1.048	0.857	0.805	1.031	1.204	0.882	1.096	0.831	0.0312876	0.9565	0.0778881	1.15	0.0469565
MSTRG.35447.1_pep1	Peptidyl-prolyl cis-trans isomerase CYP18-1 OS=Arabidopsis thaliana OX=3702 GN=CYP18-1 PE=2 SV=1	13.898	7.8	1	1	1
MSTRG.35464.1_pep1	hypothetical protein GPECTOR_26g536	188.06	0.5	1	1	1
MSTRG.3551.1_pep1	Pre-rRNA-processing protein PNO1 OS=Debaryomyces hansenii	25.923	3.4	1	1	1
MSTRG.35519.1_pep2	hypothetical protein GPECTOR_46g253	40.434	3.8	1	1	1
MSTRG.35526.3_pep1	hypothetical protein VOLCADRAFT_117033	26.108	5.8	1	1	1
MSTRG.35531.4_pep2	hypothetical protein GPECTOR_33g593	24.093	12	2	1	1
MSTRG.35542.1_pep3	hypothetical protein GPECTOR_31g380	13.45	7.1	1	1	1
MSTRG.35549.2_pep1	Putative E3 ubiquitin-protein ligase XBAT35 OS=Arabidopsis thaliana OX=3702 GN=XBAT35 PE=2 SV=1	46.855	2.1	1	1	1
MSTRG.35582.4_pep3	hypothetical protein GPECTOR_2g1071	30.842	4	1	2	1
MSTRG.35596.3_pep1	calcium proton exchanger	42.711	20.1	7	8	1
MSTRG.35652.1_pep2	hypothetical protein CEUSTIGMA_g1343.t1 [Chlamydomonas eustigma]	31.739	10.7	2	2	2	0.439	0.496	0.949	0.83	1.529	1.339	2.162	1.673	3.483	1.611	2.7	1.613	1.9175	0.12751	3.0915	0.126638	1.612	0.000620347
MSTRG.35666.3_pep1	hypothetical protein GPECTOR_71g579	30.611	3.1	1	1	1
MSTRG.35680.3_pep1	hypothetical protein CEUSTIGMA_g9855.t1	29.521	3.3	1	1	1
MSTRG.35694.1_pep1	ATPase ARSA1 OS=Chlamydomonas reinhardtii OX=3055 GN=ARSA1 PE=1 SV=2	17.674	11.5	2	3	1
MSTRG.3570.7_pep4	60S ribosomal protein L35-3 OS=Arabidopsis thaliana OX=3702 GN=RPL35C PE=2 SV=1	26.591	14.2	5	6	5	0.721	0.73	0.948	1.056	1.075	1.158	1.315	1.447	1.491	1.134	1.586	1.097	1.381	0.0477915	1.5385	0.0308742	1.1155	0.0165845
MSTRG.35718.1_pep1	uncharacterized protein	12.772	8.4	1	1	1
MSTRG.35732.3_pep1	hypothetical protein CHLRE_13g582250v5	46.535	3.8	1	1	1
MSTRG.35782.8_pep2	Carbohydrate sulfotransferase 15 OS=Homo sapiens OX=9606 GN=CHST15 PE=1 SV=1	25.721	12.8	3	3	1
MSTRG.35816.4_pep1	Adenine/guanine permease AZG1 OS=Arabidopsis thaliana OX=3702 GN=AZG1 PE=2 SV=1	66.404	9	6	8	6	1.112	1.115	1.098	1.086	0.944	0.909	0.987	0.974	0.849	0.86	0.815	0.837	0.9805	0.00662927	0.832	0.0204327	0.8485	0.0135533
MSTRG.35834.3_pep1	Parkin coregulated gene protein homolog OS=Mus musculus OX=10090 GN=Pacrg PE=1 SV=1	34.103	6.6	3	3	3	0.793	0.705	1.104	1.07	1.216	0.967	1.392	1.518	1.533	1.101	1.372	0.904	1.455	0.043299	1.4525	0.0554217	1.0025	0.0982544
MSTRG.3584.21_pep1	Glutathione-independent glyoxalase hsp3101 OS=Schizosaccharomyces pombe	21.455	5.4	1	1	1
MSTRG.35848.1_pep4	WD repeat-containing protein 75 OS=Xenopus laevis OX=8355 GN=wdr75 PE=2 SV=1	52.424	5.5	2	2	2	1.016	0.621	0.845	0.934	1.174	1.295	0.832	1.504	1.156	1.389	2.085	1.387	1.168	0.287671	1.6205	0.28664	1.388	0.000720461
MSTRG.35849.3_pep1	WD repeat-containing protein 75 OS=Danio rerio OX=7955 GN=wdr75 PE=2 SV=2	30.035	4	2	2	2	0.661	0.776	0.685	0.74	1.346	1.519	1.036	0.954	2.036	1.965	1.957	2.053	0.995	0.041206	1.9965	0.0197846	2.009	0.0219014
MSTRG.35868.1_pep1	GTP-binding protein TypA/BipA homolog OS=Helicobacter pylori	22.055	9.2	2	2	2	0.978	1.038	1.134	1.119	0.931	0.933	1.16	1.078	0.952	0.821	0.899	0.834	1.119	0.0366399	0.9255	0.0286332	0.8275	0.00785498
MSTRG.35876.1_pep1	hypothetical protein VOLCADRAFT_106736	49.648	7.9	3	3	3	0.944	0.809	0.823	0.78	1.265	1.288	0.872	0.964	1.34	1.537	1.592	1.651	0.918	0.0501089	1.466	0.0859482	1.594	0.0357591
MSTRG.3589.4_pep1	beta tubulin 2	49.579	12.2	5	14	5	0.998	1.479	1.009	0.989	0.981	0.869	1.011	0.669	0.983	0.972	0.588	0.879	0.84	0.203571	0.7855	0.251432	0.9255	0.0502431
MSTRG.35897.3_pep1	uncharacterized protein	31.725	4.4	1	1	1
MSTRG.35900.1_pep2	hypothetical protein VOLCADRAFT_118479 [Volvox carteri f. nagariensis]	23.46	15.5	2	2	1
MSTRG.3593.1_pep1	beta tubulin 2	8.8915	15.8	1	2	1
MSTRG.35960.1_pep1	hypothetical protein Rsub_07934	26.699	19.3	5	6	5	1.371	1.244	0.975	1.108	0.77	0.899	0.711	0.891	0.562	0.79	0.723	0.811	0.801	0.11236	0.6425	0.125292	0.8005	0.0131168
MSTRG.36016.1_pep1	uncharacterized protein	17.605	15.6	2	4	1
MSTRG.36032.1_pep1	Transmembrane 9 superfamily member 3 OS=Arabidopsis thaliana OX=3702 GN=TMN3 PE=2 SV=1	62.987	7.3	4	5	1
MSTRG.36053.1_pep1	Phosphoenolpyruvate carboxylase 1 OS=Chlamydomonas reinhardtii OX=3055 GN=Ppc1 PE=1 SV=2	18.123	5.5	1	1	1
MSTRG.3609.1_pep1	Pyruvate formate-lyase-activating enzyme OS=Staphylococcus epidermidis	35.853	3.7	1	1	1
MSTRG.3614.1_pep1	Formate acetyltransferase OS=Staphylococcus aureus	90.57	10.4	10	12	0
MSTRG.36174.1_pep1	DExH-box ATP-dependent RNA helicase DExH12 OS=Arabidopsis thaliana OX=3702 GN=BRR2A PE=1 SV=1	13.638	9.2	1	2	1
MSTRG.36236.3_pep1	hypothetical protein VOLCADRAFT_95820	32.616	4	1	1	1
MSTRG.36238.1_pep2	hypothetical protein CEUSTIGMA_g13637.t1	48.617	10.4	5	6	5	1.093	1.012	1.102	1.043	0.885	0.914	1.008	1.031	0.81	0.803	0.903	0.876	1.0195	0.01128	0.8565	0.0542907	0.8395	0.0434783
MSTRG.36279.5_pep1	TPR and ankyrin repeat-containing protein 1 OS=Mus musculus OX=10090 GN=Trank1 PE=2 SV=3	265.37	0.8	2	1	1
MSTRG.36312.3_pep1	hypothetical protein CEUSTIGMA_g2373.t1	56.88	4.6	2	3	2	1.283	1.245	0.912	0.972	1.022	1.075	0.711	0.781	0.797	1.121	0.863	1.106	0.746	0.0469169	0.83	0.039759	1.1135	0.00673552
MSTRG.36331.6_pep1	hypothetical protein GPECTOR_7g1240 [Gonium pectorale]	63.741	3.2	2	2	2	0.945	1.115	0.884	0.888	1.103	1.135	0.935	0.796	1.167	1.248	1.018	1.278	0.8655	0.0803004	1.0925	0.0681922	1.263	0.0118765
MSTRG.3634.2_pep3	hypothetical protein CEUSTIGMA_g8367.t1	76.942	5.3	3	3	3	0.764	1.305	0.836	1.02	1.127	1.131	1.094	0.782	1.475	1.348	0.867	1.109	0.938	0.166311	1.171	0.259607	1.2285	0.0972731
MSTRG.36342.3_pep1	hypothetical protein CEUSTIGMA_g6994.t1	11.299	21.4	2	2	2	1.016	1.076	0.922	0.87	1.093	1.113	0.907	0.809	1.076	1.185	1.034	1.279	0.858	0.0571096	1.055	0.0199052	1.232	0.0381494
MSTRG.36349.1_pep2	Tobamovirus multiplication protein 3 OS=Arabidopsis thaliana OX=3702 GN=TOM3 PE=1 SV=2	33.618	11.2	3	3	1
MSTRG.36364.4_pep1	Protein translocase subunit SecA OS=Cyanothece sp.	38.862	2.9	1	1	1
MSTRG.3638.4_pep2	Cytochrome P450 3A29 OS=Sus scrofa OX=9823 GN=CYP3A29 PE=2 SV=1	32.649	12.5	3	4	2	0.554	0.956	0.769	0.56	1.417	1.101	1.388	0.586	2.558	1.843	1.152	1.966	0.987	0.406282	1.855	0.378976	1.9045	0.0322919
MSTRG.36422.3_pep1	hypothetical protein Rsub_00478	39.835	25.3	8	8	8	0.931	0.875	0.756	0.925	1.207	1.252	0.812	1.057	1.296	1.597	1.431	1.354	0.9345	0.131086	1.3635	0.049505	1.4755	0.082345
MSTRG.36445.1_pep1	uncharacterized protein	28.119	3.4	1	1	1
MSTRG.36493.3_pep1	Transaldolase OS=Shewanella amazonensis	41.976	4.8	2	2	2	0.725	0.695	0.92	0.831	1.325	1.29	1.269	1.196	1.828	1.44	1.856	1.552	1.2325	0.0296146	1.842	0.00760043	1.496	0.0374332
MSTRG.36495.1_pep2	uncharacterized protein	15.58	7.4	1	1	1
MSTRG.36517.1_pep1	hypothetical protein GPECTOR_22g802 [Gonium pectorale]	20.559	6	1	1	1
MSTRG.36588.2_pep2	hypothetical protein GPECTOR_36g86	59.301	8.1	4	6	4	1.375	1.308	1.088	1.068	0.854	0.723	0.791	0.817	0.621	0.785	0.553	0.677	0.804	0.0161692	0.587	0.0579216	0.731	0.0738714
[truncated: 2,114 more rows]
